# Supplementary material for: Tridimensional infiltration of DNA viruses into the host genome shows preferential contact with active chromatin
Source: Nat Commun. 2018 Oct 15;9:4268. doi: 10.1038/s41467-018-06739-4 (PMC6189100; doi:10.1038/s41467-018-06739-4)
Supplement: Supplementary file 4 — Supplementary Data 1 [file 41467_2018_6739_MOESM4_ESM.xlsx]

## Sheet: 1a. Functional annotation
Supplementary Data 1a
Functional annotation enrichment analysis of the genes containing CpG islands contacted by HBV genome
Category	Term	Gene Counts	Fold Enrichment	P-Value	Bonferroni	FDR	Fisher Exact
INTERPRO	Homeodomain	25	2.5	7.4e-05	0.087	0.12	2.7e-05		GENE NAME
SMART	HOX	25	2.4	7.6e-05	0.021	0.1	2.8e-05		H2.0 like homeobox(HLX)
UP_KEYWORDS	Homeobox	25	2.4	9.8e-05	0.039	0.14	3.7e-05		ISL LIM homeobox 2(ISL2)
INTERPRO	Homeobox, conserved site	20	2.5	0.00046	0.43	0.74	0.00017		LIM homeobox 1(LHX1)
INTERPRO	Homeodomain-like	28	2.1	0.00046	0.43	0.74	0.0002		Meis homeobox 1(MEIS1)
UP_SEQ_FEATURE	DNA-binding region:Homeobox	20	2.4	0.00053	0.62	0.9	0.0002		PBX/knotted 1 homeobox 1(PKNOX1)
UP_SEQ_FEATURE	topological domain:Lumenal	34	1.8	0.00082	0.78	1.4	0.00042		POU class 2 homeobox 1(POU2F1)
UP_KEYWORDS	Phosphoprotein	385	1.1	0.0013	0.4	1.7	0.0011		SATB homeobox 1(SATB1)
GOTERM_BP_DIRECT	hippocampus development	10	3.7	0.0014	0.97	2.4	0.00032		SIX homeobox 1(SIX1)
INTERPRO	Homeobox protein, antennapedia type, conserved site	6	6.2	0.0021	0.93	3.4	0.00026		SIX homeobox 5(SIX5)
INTERPRO	Homeodomain, metazoa	12	2.8	0.0034	0.99	5.4	0.0011		distal-less homeobox 4(DLX4)
GOTERM_MF_DIRECT	transporter activity	16	2.3	0.0035	0.94	5.2	0.0014		dorsal root ganglia homeobox(DRGX)
GOTERM_BP_DIRECT	cellular response to amino acid stimulus	8	3.9	0.0038	1	6.5	0.00081		homeobox B4(HOXB4)
INTERPRO	Small GTP-binding protein domain	16	2.3	0.0047	1	7.4	0.0019		homeobox C11(HOXC11)
UP_SEQ_FEATURE	region of interest:Dimerization	5	6.6	0.0055	1	9	0.00062		homeobox C4(HOXC4)
GOTERM_CC_DIRECT	Golgi apparatus	51	1.5	0.0059	0.94	8.2	0.0039		homeobox C5(HOXC5)
GOTERM_BP_DIRECT	liver development	10	3	0.0059	1	10	0.0017		homeobox C6(HOXC6)
GOTERM_BP_DIRECT	osteoblast differentiation	12	2.6	0.0067	1	11	0.0023		homeobox D11(HOXD11)
COG_ONTOLOGY	Amino acid transport and metabolism	7	3.7	0.0092	0.19	7.1	0.0021		homeobox D12(HOXD12)
									homeobox D3(HOXD3)
									homeobox D8(HOXD8)
									iroquois homeobox 5(IRX5)
									one cut homeobox 1(ONECUT1)
									paired like homeodomain 3(PITX3)
									ventral anterior homeobox 2(VAX2)
									zinc finger E-box binding homeobox 1(ZEB1)

## Sheet: 1b. HBV-contacted CpG gene list
Supplementary Data 1b
List of the genes containing CpG islands contacted by HBV genome and used for the analysis
Gene Symbol	Gene isoforms	Refseq mRNA	Description
FAM46D	1.1	NM_001170574	family with sequence similarity 46 member D [Source:HGNC Symbol;Acc:HGNC:28399]
FAM46D	1.2	NM_152630	family with sequence similarity 46 member D [Source:HGNC Symbol;Acc:HGNC:28399]
PCDHA12	2.1	NM_018903	protocadherin alpha 12 [Source:HGNC Symbol;Acc:HGNC:8666]
PCDHA12	2.2	NM_031864	protocadherin alpha 12 [Source:HGNC Symbol;Acc:HGNC:8666]
PCDHA11	3.1	NM_018902	protocadherin alpha 11 [Source:HGNC Symbol;Acc:HGNC:8665]
PCDHA11	3.2	NM_031861	protocadherin alpha 11 [Source:HGNC Symbol;Acc:HGNC:8665]
SYK	4.1	NM_003177	spleen associated tyrosine kinase [Source:HGNC Symbol;Acc:HGNC:11491]
SYK	4.2	NM_001174168	spleen associated tyrosine kinase [Source:HGNC Symbol;Acc:HGNC:11491]
SYK	4.3	NM_001135052	spleen associated tyrosine kinase [Source:HGNC Symbol;Acc:HGNC:11491]
SYK	4.4	NM_001174167	spleen associated tyrosine kinase [Source:HGNC Symbol;Acc:HGNC:11491]
C5ORF25	5.1	N/A	N/A
FBXL7	6.1	NM_012304	F-box and leucine rich repeat protein 7 [Source:HGNC Symbol;Acc:HGNC:13604]
FBXL7	6.2	NM_001278317	F-box and leucine rich repeat protein 7 [Source:HGNC Symbol;Acc:HGNC:13604]
RASGRF2	7.1	NM_006909	Ras protein specific guanine nucleotide releasing factor 2 [Source:HGNC Symbol;Acc:HGNC:9876]
TRHDE	8.1	NM_013381	thyrotropin releasing hormone degrading enzyme [Source:HGNC Symbol;Acc:HGNC:30748]
FUT4	9.1	NM_002033	fucosyltransferase 4 [Source:HGNC Symbol;Acc:HGNC:4015]
PNMA3	10.1	NM_013364	paraneoplastic Ma antigen 3 [Source:HGNC Symbol;Acc:HGNC:18742]
PNMA3	10.2	NM_001282535	paraneoplastic Ma antigen 3 [Source:HGNC Symbol;Acc:HGNC:18742]
CCDC109B	11.1	N/A	N/A
FAM3B	12.1	NM_206964	family with sequence similarity 3 member B [Source:HGNC Symbol;Acc:HGNC:1253]
FAM3B	12.2	NM_058186	family with sequence similarity 3 member B [Source:HGNC Symbol;Acc:HGNC:1253]
GZMM	13.1	NM_001258351	granzyme M [Source:HGNC Symbol;Acc:HGNC:4712]
GZMM	13.2	NM_005317	granzyme M [Source:HGNC Symbol;Acc:HGNC:4712]
BEND6	14.1	NM_001318539	BEN domain containing 6 [Source:HGNC Symbol;Acc:HGNC:20871]
BEND6	14.2	NM_152731	BEN domain containing 6 [Source:HGNC Symbol;Acc:HGNC:20871]
DHRS4L2	15.1	NM_001193637	dehydrogenase/reductase 4 like 2 [Source:HGNC Symbol;Acc:HGNC:19731]
DHRS4L2	15.2	NM_198083	dehydrogenase/reductase 4 like 2 [Source:HGNC Symbol;Acc:HGNC:19731]
DHRS4L2	15.3	NM_001193635	dehydrogenase/reductase 4 like 2 [Source:HGNC Symbol;Acc:HGNC:19731]
DHRS4L2	15.4	NM_001193636	dehydrogenase/reductase 4 like 2 [Source:HGNC Symbol;Acc:HGNC:19731]
PRSS23	16.1	NM_001293178	protease, serine 23 [Source:HGNC Symbol;Acc:HGNC:14370]
PRSS23	16.2	NM_001293179	protease, serine 23 [Source:HGNC Symbol;Acc:HGNC:14370]
PRSS23	16.3	NM_007173	protease, serine 23 [Source:HGNC Symbol;Acc:HGNC:14370]
PRSS23	16.4	NM_001293180	protease, serine 23 [Source:HGNC Symbol;Acc:HGNC:14370]
GPR146	17.1	NM_001303474	G protein-coupled receptor 146 [Source:HGNC Symbol;Acc:HGNC:21718]
GPR146	17.2	NM_138445	G protein-coupled receptor 146 [Source:HGNC Symbol;Acc:HGNC:21718]
GPR146	17.3	NM_001303473	G protein-coupled receptor 146 [Source:HGNC Symbol;Acc:HGNC:21718]
FMR1	18.1	NM_001185076	fragile X mental retardation 1 [Source:HGNC Symbol;Acc:HGNC:3775]
FMR1	18.2	NM_001185081	fragile X mental retardation 1 [Source:HGNC Symbol;Acc:HGNC:3775]
FMR1	18.3	NM_001185075	fragile X mental retardation 1 [Source:HGNC Symbol;Acc:HGNC:3775]
FMR1	18.4	NM_001185082	fragile X mental retardation 1 [Source:HGNC Symbol;Acc:HGNC:3775]
FMR1	18.5	NM_002024	fragile X mental retardation 1 [Source:HGNC Symbol;Acc:HGNC:3775]
DIP2B	19.1	NM_173602	disco interacting protein 2 homolog B [Source:HGNC Symbol;Acc:HGNC:29284]
TBRG1	20.1	NM_032811	transforming growth factor beta regulator 1 [Source:HGNC Symbol;Acc:HGNC:29551]
CYR61	21.1	NM_001554	cysteine rich angiogenic inducer 61 [Source:HGNC Symbol;Acc:HGNC:2654]
PKNOX1	22.1	NM_001286258	PBX/knotted 1 homeobox 1 [Source:HGNC Symbol;Acc:HGNC:9022]
PKNOX1	22.2	NM_004571	PBX/knotted 1 homeobox 1 [Source:HGNC Symbol;Acc:HGNC:9022]
PKNOX1	22.3	NM_001320694	PBX/knotted 1 homeobox 1 [Source:HGNC Symbol;Acc:HGNC:9022]
WDR13	23.1	NM_001166426	WD repeat domain 13 [Source:HGNC Symbol;Acc:HGNC:14352]
WDR13	23.2	NM_017883	WD repeat domain 13 [Source:HGNC Symbol;Acc:HGNC:14352]
BICD1	24.1	NM_001003398	BICD cargo adaptor 1 [Source:HGNC Symbol;Acc:HGNC:1049]
BICD1	24.2	NM_001714	BICD cargo adaptor 1 [Source:HGNC Symbol;Acc:HGNC:1049]
CCND2	25.1	NM_001759	cyclin D2 [Source:HGNC Symbol;Acc:HGNC:1583]
AKAP2	26.1	NM_001004065	A-kinase anchoring protein 2 [Source:HGNC Symbol;Acc:HGNC:372]
AKAP2	26.2	NM_001136562	A-kinase anchoring protein 2 [Source:HGNC Symbol;Acc:HGNC:372]
AKAP2	26.3	NM_001198656	A-kinase anchoring protein 2 [Source:HGNC Symbol;Acc:HGNC:372]
PPP2R2A	27.1	NM_002717	protein phosphatase 2 regulatory subunit Balpha [Source:HGNC Symbol;Acc:HGNC:9304]
PPP2R2A	27.2	NM_001177591	protein phosphatase 2 regulatory subunit Balpha [Source:HGNC Symbol;Acc:HGNC:9304]
VAX2	28.1	NM_012476	ventral anterior homeobox 2 [Source:HGNC Symbol;Acc:HGNC:12661]
ISL2	29.1	NM_145805	ISL LIM homeobox 2 [Source:HGNC Symbol;Acc:HGNC:18524]
NUF2	30.1	NM_145697	NUF2, NDC80 kinetochore complex component [Source:HGNC Symbol;Acc:HGNC:14621]
NUF2	30.2	NM_031423	NUF2, NDC80 kinetochore complex component [Source:HGNC Symbol;Acc:HGNC:14621]
C16ORF11	31.1	N/A	N/A
NHLRC4	32.1	NM_001301159	NHL repeat containing 4 [Source:HGNC Symbol;Acc:HGNC:26700]
NHLRC4	32.2	NM_176677	NHL repeat containing 4 [Source:HGNC Symbol;Acc:HGNC:26700]
SLC18A2	33.1	NM_003054	solute carrier family 18 member A2 [Source:HGNC Symbol;Acc:HGNC:10935]
TMEM179B	34.1	NM_199337	transmembrane protein 179B [Source:HGNC Symbol;Acc:HGNC:33744]
RAB11A	35.1	NM_001206836	RAB11A, member RAS oncogene family [Source:HGNC Symbol;Acc:HGNC:9760]
RAB11A	35.2	NM_004663	RAB11A, member RAS oncogene family [Source:HGNC Symbol;Acc:HGNC:9760]
CLDN4	36.1	NM_001305	claudin 4 [Source:HGNC Symbol;Acc:HGNC:2046]
FLYWCH2	37.1	NM_001142500	FLYWCH family member 2 [Source:HGNC Symbol;Acc:HGNC:25178]
FLYWCH2	37.2	NM_138439	FLYWCH family member 2 [Source:HGNC Symbol;Acc:HGNC:25178]
FLYWCH2	37.3	NM_001142499	FLYWCH family member 2 [Source:HGNC Symbol;Acc:HGNC:25178]
LYPLA2	38.1	NM_007260	lysophospholipase II [Source:HGNC Symbol;Acc:HGNC:6738]
DNAJC16	39.1	NM_015291	DnaJ heat shock protein family (Hsp40) member C16 [Source:HGNC Symbol;Acc:HGNC:29157]
DNAJC16	39.2	NM_001287811	DnaJ heat shock protein family (Hsp40) member C16 [Source:HGNC Symbol;Acc:HGNC:29157]
LOC338651	40.1	N/A	N/A
ZNF696	41.1	NM_030895	zinc finger protein 696 [Source:HGNC Symbol;Acc:HGNC:25872]
CTIF	42.1	NM_001142397	cap binding complex dependent translation initiation factor [Source:HGNC Symbol;Acc:HGNC:23925]
CTIF	42.2	NM_014772	cap binding complex dependent translation initiation factor [Source:HGNC Symbol;Acc:HGNC:23925]
DIO3	43.1	NM_001362	iodothyronine deiodinase 3 [Source:HGNC Symbol;Acc:HGNC:2885]
MRC2	44.1	NM_006039	mannose receptor C type 2 [Source:HGNC Symbol;Acc:HGNC:16875]
BIK	45.1	NM_001197	BCL2 interacting killer [Source:HGNC Symbol;Acc:HGNC:1051]
CPQ	46.1	NM_016134	carboxypeptidase Q [Source:HGNC Symbol;Acc:HGNC:16910]
ARHGEF7	47.1	NM_145735	Rho guanine nucleotide exchange factor 7 [Source:HGNC Symbol;Acc:HGNC:15607]
ARHGEF7	47.2	NM_001320852	Rho guanine nucleotide exchange factor 7 [Source:HGNC Symbol;Acc:HGNC:15607]
ARHGEF7	47.3	NM_003899	Rho guanine nucleotide exchange factor 7 [Source:HGNC Symbol;Acc:HGNC:15607]
ARHGEF7	47.4	NM_001320851	Rho guanine nucleotide exchange factor 7 [Source:HGNC Symbol;Acc:HGNC:15607]
ARHGEF7	47.5	NM_001330597	Rho guanine nucleotide exchange factor 7 [Source:HGNC Symbol;Acc:HGNC:15607]
ARHGEF7	47.6	NM_001113512	Rho guanine nucleotide exchange factor 7 [Source:HGNC Symbol;Acc:HGNC:15607]
ARHGEF7	47.7	NM_001113511	Rho guanine nucleotide exchange factor 7 [Source:HGNC Symbol;Acc:HGNC:15607]
ARHGEF7	47.8	NM_001330598	Rho guanine nucleotide exchange factor 7 [Source:HGNC Symbol;Acc:HGNC:15607]
ARHGEF7	47.9	NM_001320854	Rho guanine nucleotide exchange factor 7 [Source:HGNC Symbol;Acc:HGNC:15607]
ARHGEF7	47.10	NM_001320853	Rho guanine nucleotide exchange factor 7 [Source:HGNC Symbol;Acc:HGNC:15607]
ARHGEF7	47.11	NM_001113513	Rho guanine nucleotide exchange factor 7 [Source:HGNC Symbol;Acc:HGNC:15607]
ZNF623	48.1	NM_014789	zinc finger protein 623 [Source:HGNC Symbol;Acc:HGNC:29084]
ZNF623	48.2	NM_001261843	zinc finger protein 623 [Source:HGNC Symbol;Acc:HGNC:29084]
ZNF623	48.3	NM_001082480	zinc finger protein 623 [Source:HGNC Symbol;Acc:HGNC:29084]
CIC	49.1	NM_001304815	capicua transcriptional repressor [Source:HGNC Symbol;Acc:HGNC:14214]
CIC	49.2	NM_015125	capicua transcriptional repressor [Source:HGNC Symbol;Acc:HGNC:14214]
BAHD1	50.1	NM_001301132	bromo adjacent homology domain containing 1 [Source:HGNC Symbol;Acc:HGNC:29153]
BAHD1	50.2	NM_014952	bromo adjacent homology domain containing 1 [Source:HGNC Symbol;Acc:HGNC:29153]
ZNF57	51.1	NM_173480	zinc finger protein 57 [Source:HGNC Symbol;Acc:HGNC:13125]
ZNF57	51.2	NM_001319083	zinc finger protein 57 [Source:HGNC Symbol;Acc:HGNC:13125]
LPP	52.1	NM_001167672	LIM domain containing preferred translocation partner in lipoma [Source:HGNC Symbol;Acc:HGNC:6679]
LPP	52.2	NM_001167671	LIM domain containing preferred translocation partner in lipoma [Source:HGNC Symbol;Acc:HGNC:6679]
LPP	52.3	NM_005578	LIM domain containing preferred translocation partner in lipoma [Source:HGNC Symbol;Acc:HGNC:6679]
ZEB1	53.1	NM_001323678	zinc finger E-box binding homeobox 1 [Source:HGNC Symbol;Acc:HGNC:11642]
ZEB1	53.2	NM_001323660	zinc finger E-box binding homeobox 1 [Source:HGNC Symbol;Acc:HGNC:11642]
ZEB1	53.3	NM_001323666	zinc finger E-box binding homeobox 1 [Source:HGNC Symbol;Acc:HGNC:11642]
ZEB1	53.4	NM_001323664	zinc finger E-box binding homeobox 1 [Source:HGNC Symbol;Acc:HGNC:11642]
ZEB1	53.5	NM_001174094	zinc finger E-box binding homeobox 1 [Source:HGNC Symbol;Acc:HGNC:11642]
ZEB1	53.6	NM_001323665	zinc finger E-box binding homeobox 1 [Source:HGNC Symbol;Acc:HGNC:11642]
ZEB1	53.7	NM_001323677	zinc finger E-box binding homeobox 1 [Source:HGNC Symbol;Acc:HGNC:11642]
ZEB1	53.8	NM_001323663	zinc finger E-box binding homeobox 1 [Source:HGNC Symbol;Acc:HGNC:11642]
ZEB1	53.9	NM_001323656	zinc finger E-box binding homeobox 1 [Source:HGNC Symbol;Acc:HGNC:11642]
ZEB1	53.10	NM_001323659	zinc finger E-box binding homeobox 1 [Source:HGNC Symbol;Acc:HGNC:11642]
ZEB1	53.11	NM_001323662	zinc finger E-box binding homeobox 1 [Source:HGNC Symbol;Acc:HGNC:11642]
ZEB1	53.12	NM_001128128	zinc finger E-box binding homeobox 1 [Source:HGNC Symbol;Acc:HGNC:11642]
ZEB1	53.13	NM_001323657	zinc finger E-box binding homeobox 1 [Source:HGNC Symbol;Acc:HGNC:11642]
ZEB1	53.14	NM_001323641	zinc finger E-box binding homeobox 1 [Source:HGNC Symbol;Acc:HGNC:11642]
ZEB1	53.15	NM_001323638	zinc finger E-box binding homeobox 1 [Source:HGNC Symbol;Acc:HGNC:11642]
ZEB1	53.16	NM_001323649	zinc finger E-box binding homeobox 1 [Source:HGNC Symbol;Acc:HGNC:11642]
ZEB1	53.17	NM_001323654	zinc finger E-box binding homeobox 1 [Source:HGNC Symbol;Acc:HGNC:11642]
ZEB1	53.18	NM_001323647	zinc finger E-box binding homeobox 1 [Source:HGNC Symbol;Acc:HGNC:11642]
ZEB1	53.19	NM_001323652	zinc finger E-box binding homeobox 1 [Source:HGNC Symbol;Acc:HGNC:11642]
ZEB1	53.20	NM_001323651	zinc finger E-box binding homeobox 1 [Source:HGNC Symbol;Acc:HGNC:11642]
ZEB1	53.21	NM_030751	zinc finger E-box binding homeobox 1 [Source:HGNC Symbol;Acc:HGNC:11642]
ZEB1	53.22	NM_001323646	zinc finger E-box binding homeobox 1 [Source:HGNC Symbol;Acc:HGNC:11642]
ZEB1	53.23	NM_001323655	zinc finger E-box binding homeobox 1 [Source:HGNC Symbol;Acc:HGNC:11642]
ZEB1	53.24	NM_001323653	zinc finger E-box binding homeobox 1 [Source:HGNC Symbol;Acc:HGNC:11642]
ZEB1	53.25	NM_001323642	zinc finger E-box binding homeobox 1 [Source:HGNC Symbol;Acc:HGNC:11642]
ZEB1	53.26	NM_001323658	zinc finger E-box binding homeobox 1 [Source:HGNC Symbol;Acc:HGNC:11642]
ZEB1	53.27	NM_001323644	zinc finger E-box binding homeobox 1 [Source:HGNC Symbol;Acc:HGNC:11642]
ZEB1	53.28	NM_001174095	zinc finger E-box binding homeobox 1 [Source:HGNC Symbol;Acc:HGNC:11642]
ZEB1	53.29	NM_001323661	zinc finger E-box binding homeobox 1 [Source:HGNC Symbol;Acc:HGNC:11642]
ZEB1	53.30	NM_001323671	zinc finger E-box binding homeobox 1 [Source:HGNC Symbol;Acc:HGNC:11642]
ZEB1	53.31	NM_001174096	zinc finger E-box binding homeobox 1 [Source:HGNC Symbol;Acc:HGNC:11642]
ZEB1	53.32	NM_001323650	zinc finger E-box binding homeobox 1 [Source:HGNC Symbol;Acc:HGNC:11642]
ZEB1	53.33	NM_001323673	zinc finger E-box binding homeobox 1 [Source:HGNC Symbol;Acc:HGNC:11642]
ZEB1	53.34	NM_001323643	zinc finger E-box binding homeobox 1 [Source:HGNC Symbol;Acc:HGNC:11642]
ZEB1	53.35	NM_001323645	zinc finger E-box binding homeobox 1 [Source:HGNC Symbol;Acc:HGNC:11642]
ZEB1	53.36	NM_001323676	zinc finger E-box binding homeobox 1 [Source:HGNC Symbol;Acc:HGNC:11642]
ZEB1	53.37	NM_001323672	zinc finger E-box binding homeobox 1 [Source:HGNC Symbol;Acc:HGNC:11642]
ZEB1	53.38	NM_001323675	zinc finger E-box binding homeobox 1 [Source:HGNC Symbol;Acc:HGNC:11642]
ZEB1	53.39	NM_001323674	zinc finger E-box binding homeobox 1 [Source:HGNC Symbol;Acc:HGNC:11642]
ZEB1	53.40	NM_001174093	zinc finger E-box binding homeobox 1 [Source:HGNC Symbol;Acc:HGNC:11642]
ZEB1	53.41	NM_001323648	zinc finger E-box binding homeobox 1 [Source:HGNC Symbol;Acc:HGNC:11642]
MAST2	54.1	NM_001324321	microtubule associated serine/threonine kinase 2 [Source:HGNC Symbol;Acc:HGNC:19035]
MAST2	54.2	NM_015112	microtubule associated serine/threonine kinase 2 [Source:HGNC Symbol;Acc:HGNC:19035]
MAST2	54.3	NM_001324320	microtubule associated serine/threonine kinase 2 [Source:HGNC Symbol;Acc:HGNC:19035]
MAST2	54.4	NM_001319245	microtubule associated serine/threonine kinase 2 [Source:HGNC Symbol;Acc:HGNC:19035]
LOC400236	55.1	N/A	N/A
ZNF460	56.1	NM_001330622	zinc finger protein 460 [Source:HGNC Symbol;Acc:HGNC:21628]
ZNF460	56.2	NM_006635	zinc finger protein 460 [Source:HGNC Symbol;Acc:HGNC:21628]
PARD6G-AS1	57.1	N/A	N/A
MGMT	58.1	NM_002412	O-6-methylguanine-DNA methyltransferase [Source:HGNC Symbol;Acc:HGNC:7059]
MPHOSPH10	59.1	NM_005791	M-phase phosphoprotein 10 [Source:HGNC Symbol;Acc:HGNC:7213]
CTF1	60.1	NM_001330	cardiotrophin 1 [Source:HGNC Symbol;Acc:HGNC:2499]
CTF1	60.2	NM_001142544	cardiotrophin 1 [Source:HGNC Symbol;Acc:HGNC:2499]
MIR762	61.1	N/A	N/A
FOXD2	62.1	NM_004474	forkhead box D2 [Source:HGNC Symbol;Acc:HGNC:3803]
ANXA4	63.1	NM_001320700	annexin A4 [Source:HGNC Symbol;Acc:HGNC:542]
ANXA4	63.2	NM_001320698	annexin A4 [Source:HGNC Symbol;Acc:HGNC:542]
ANXA4	63.3	NM_001153	annexin A4 [Source:HGNC Symbol;Acc:HGNC:542]
ANXA4	63.4	NM_001320702	annexin A4 [Source:HGNC Symbol;Acc:HGNC:542]
ACOT11	64.1	NM_147161	acyl-CoA thioesterase 11 [Source:HGNC Symbol;Acc:HGNC:18156]
ACOT11	64.2	NM_015547	acyl-CoA thioesterase 11 [Source:HGNC Symbol;Acc:HGNC:18156]
AP4E1	65.1	NM_001252127	adaptor related protein complex 4 epsilon 1 subunit [Source:HGNC Symbol;Acc:HGNC:573]
AP4E1	65.2	NM_007347	adaptor related protein complex 4 epsilon 1 subunit [Source:HGNC Symbol;Acc:HGNC:573]
CBX2	66.1	NM_005189	chromobox 2 [Source:HGNC Symbol;Acc:HGNC:1552]
CBX2	66.2	NM_032647	chromobox 2 [Source:HGNC Symbol;Acc:HGNC:1552]
C16ORF70	67.1	NM_025187	chromosome 16 open reading frame 70 [Source:HGNC Symbol;Acc:HGNC:29564]
C16ORF70	67.2	NM_001320543	chromosome 16 open reading frame 70 [Source:HGNC Symbol;Acc:HGNC:29564]
C16ORF70	67.3	NM_001320541	chromosome 16 open reading frame 70 [Source:HGNC Symbol;Acc:HGNC:29564]
C16ORF70	67.4	NM_001320540	chromosome 16 open reading frame 70 [Source:HGNC Symbol;Acc:HGNC:29564]
C16ORF70	67.5	NM_001320542	chromosome 16 open reading frame 70 [Source:HGNC Symbol;Acc:HGNC:29564]
CACNG3	68.1	NM_006539	calcium voltage-gated channel auxiliary subunit gamma 3 [Source:HGNC Symbol;Acc:HGNC:1407]
EIF2AK4	69.1	NM_001013703	eukaryotic translation initiation factor 2 alpha kinase 4 [Source:HGNC Symbol;Acc:HGNC:19687]
DUSP14	70.1	NM_007026	dual specificity phosphatase 14 [Source:HGNC Symbol;Acc:HGNC:17007]
PEAR1	71.1	NM_001080471	platelet endothelial aggregation receptor 1 [Source:HGNC Symbol;Acc:HGNC:33631]
PLCB3	72.1	NM_001184883	phospholipase C beta 3 [Source:HGNC Symbol;Acc:HGNC:9056]
PLCB3	72.2	NM_000932	phospholipase C beta 3 [Source:HGNC Symbol;Acc:HGNC:9056]
PLCB3	72.3	NM_001316314	phospholipase C beta 3 [Source:HGNC Symbol;Acc:HGNC:9056]
SORCS2	73.1	NM_020777	sortilin related VPS10 domain containing receptor 2 [Source:HGNC Symbol;Acc:HGNC:16698]
SLC2A4RG	74.1	NM_020062	SLC2A4 regulator [Source:HGNC Symbol;Acc:HGNC:15930]
LIME1	75.1	NM_001305654	Lck interacting transmembrane adaptor 1 [Source:HGNC Symbol;Acc:HGNC:26016]
LIME1	75.2	NM_001305655	Lck interacting transmembrane adaptor 1 [Source:HGNC Symbol;Acc:HGNC:26016]
LIME1	75.3	NM_017806	Lck interacting transmembrane adaptor 1 [Source:HGNC Symbol;Acc:HGNC:26016]
NLRP6	76.1	NM_138329	NLR family pyrin domain containing 6 [Source:HGNC Symbol;Acc:HGNC:22944]
NLRP6	76.2	NM_001276700	NLR family pyrin domain containing 6 [Source:HGNC Symbol;Acc:HGNC:22944]
SERINC2	77.1	NM_018565	serine incorporator 2 [Source:HGNC Symbol;Acc:HGNC:23231]
SERINC2	77.2	NM_001199039	serine incorporator 2 [Source:HGNC Symbol;Acc:HGNC:23231]
SERINC2	77.3	NM_001199037	serine incorporator 2 [Source:HGNC Symbol;Acc:HGNC:23231]
SERINC2	77.4	NM_001199038	serine incorporator 2 [Source:HGNC Symbol;Acc:HGNC:23231]
SERINC2	77.5	NM_178865	serine incorporator 2 [Source:HGNC Symbol;Acc:HGNC:23231]
PDPK1	78.1	NM_031268	3-phosphoinositide dependent protein kinase 1 [Source:HGNC Symbol;Acc:HGNC:8816]
PDPK1	78.2	NM_002613	3-phosphoinositide dependent protein kinase 1 [Source:HGNC Symbol;Acc:HGNC:8816]
PDPK1	78.3	NM_001261816	3-phosphoinositide dependent protein kinase 1 [Source:HGNC Symbol;Acc:HGNC:8816]
ALPL	79.1	NM_001177520	alkaline phosphatase, liver/bone/kidney [Source:HGNC Symbol;Acc:HGNC:438]
ALPL	79.2	NM_001127501	alkaline phosphatase, liver/bone/kidney [Source:HGNC Symbol;Acc:HGNC:438]
ALPL	79.3	NM_000478	alkaline phosphatase, liver/bone/kidney [Source:HGNC Symbol;Acc:HGNC:438]
PAFAH1B2	80.1	NM_001184746	platelet activating factor acetylhydrolase 1b catalytic subunit 2 [Source:HGNC Symbol;Acc:HGNC:8575]
PAFAH1B2	80.2	NM_001184748	platelet activating factor acetylhydrolase 1b catalytic subunit 2 [Source:HGNC Symbol;Acc:HGNC:8575]
PAFAH1B2	80.3	NM_001184747	platelet activating factor acetylhydrolase 1b catalytic subunit 2 [Source:HGNC Symbol;Acc:HGNC:8575]
PAFAH1B2	80.4	NM_001309431	platelet activating factor acetylhydrolase 1b catalytic subunit 2 [Source:HGNC Symbol;Acc:HGNC:8575]
PAFAH1B2	80.5	NM_002572	platelet activating factor acetylhydrolase 1b catalytic subunit 2 [Source:HGNC Symbol;Acc:HGNC:8575]
SGCA	81.1	NM_000023	sarcoglycan alpha [Source:HGNC Symbol;Acc:HGNC:10805]
SGCA	81.2	NM_001135697	sarcoglycan alpha [Source:HGNC Symbol;Acc:HGNC:10805]
HOXD3	82.1	NM_006898	homeobox D3 [Source:HGNC Symbol;Acc:HGNC:5137]
GLUD1P3	83.1	N/A	N/A
HS2ST1	84.1	NM_001134492	heparan sulfate 2-O-sulfotransferase 1 [Source:HGNC Symbol;Acc:HGNC:5193]
HS2ST1	84.2	NM_012262	heparan sulfate 2-O-sulfotransferase 1 [Source:HGNC Symbol;Acc:HGNC:5193]
GAA	85.1	NM_000152	glucosidase alpha, acid [Source:HGNC Symbol;Acc:HGNC:4065]
GAA	85.2	NM_001079804	glucosidase alpha, acid [Source:HGNC Symbol;Acc:HGNC:4065]
GAA	85.3	NM_001079803	glucosidase alpha, acid [Source:HGNC Symbol;Acc:HGNC:4065]
CALML6	86.1	NM_138705	calmodulin like 6 [Source:HGNC Symbol;Acc:HGNC:24193]
CALML6	86.2	NM_001330313	calmodulin like 6 [Source:HGNC Symbol;Acc:HGNC:24193]
CSK	87.1	NM_004383	C-terminal Src kinase [Source:HGNC Symbol;Acc:HGNC:2444]
CSK	87.2	NM_001127190	C-terminal Src kinase [Source:HGNC Symbol;Acc:HGNC:2444]
GPI	88.1	NM_001184722	glucose-6-phosphate isomerase [Source:HGNC Symbol;Acc:HGNC:4458]
GPI	88.2	NM_001289790	glucose-6-phosphate isomerase [Source:HGNC Symbol;Acc:HGNC:4458]
GPI	88.3	NM_001329910	glucose-6-phosphate isomerase [Source:HGNC Symbol;Acc:HGNC:4458]
GPI	88.4	NM_001329909	glucose-6-phosphate isomerase [Source:HGNC Symbol;Acc:HGNC:4458]
GPI	88.5	NM_000175	glucose-6-phosphate isomerase [Source:HGNC Symbol;Acc:HGNC:4458]
GPI	88.6	NM_001289789	glucose-6-phosphate isomerase [Source:HGNC Symbol;Acc:HGNC:4458]
ISLR	89.1	NM_201526	immunoglobulin superfamily containing leucine rich repeat [Source:HGNC Symbol;Acc:HGNC:6133]
ISLR	89.2	NM_005545	immunoglobulin superfamily containing leucine rich repeat [Source:HGNC Symbol;Acc:HGNC:6133]
STK17A	90.1	NM_004760	serine/threonine kinase 17a [Source:HGNC Symbol;Acc:HGNC:11395]
C15ORF23	91.1	N/A	N/A
FOXP2	92.1	NM_001172766	forkhead box P2 [Source:HGNC Symbol;Acc:HGNC:13875]
FOXP2	92.2	NM_014491	forkhead box P2 [Source:HGNC Symbol;Acc:HGNC:13875]
FOXP2	92.3	NM_148898	forkhead box P2 [Source:HGNC Symbol;Acc:HGNC:13875]
FOXP2	92.4	NM_148900	forkhead box P2 [Source:HGNC Symbol;Acc:HGNC:13875]
FOXP2	92.5	NM_001172767	forkhead box P2 [Source:HGNC Symbol;Acc:HGNC:13875]
FOXP2	92.6	NM_148899	forkhead box P2 [Source:HGNC Symbol;Acc:HGNC:13875]
ABHD1	93.1	NM_032604	abhydrolase domain containing 1 [Source:HGNC Symbol;Acc:HGNC:17553]
PKIG	94.1	NM_181804	cAMP-dependent protein kinase inhibitor gamma [Source:HGNC Symbol;Acc:HGNC:9019]
PKIG	94.2	NM_001281444	cAMP-dependent protein kinase inhibitor gamma [Source:HGNC Symbol;Acc:HGNC:9019]
PKIG	94.3	NM_001281445	cAMP-dependent protein kinase inhibitor gamma [Source:HGNC Symbol;Acc:HGNC:9019]
PKIG	94.4	NM_181805	cAMP-dependent protein kinase inhibitor gamma [Source:HGNC Symbol;Acc:HGNC:9019]
PKIG	94.5	NM_007066	cAMP-dependent protein kinase inhibitor gamma [Source:HGNC Symbol;Acc:HGNC:9019]
APITD1-CORT	95.1	N/A	N/A
APITD1	96.1	N/A	N/A
GEMIN2	97.1	NM_001009182	gem nuclear organelle associated protein 2 [Source:HGNC Symbol;Acc:HGNC:10884]
GEMIN2	97.2	NM_001009183	gem nuclear organelle associated protein 2 [Source:HGNC Symbol;Acc:HGNC:10884]
GEMIN2	97.3	NM_003616	gem nuclear organelle associated protein 2 [Source:HGNC Symbol;Acc:HGNC:10884]
CEP97	98.1	NM_001303401	centrosomal protein 97 [Source:HGNC Symbol;Acc:HGNC:26244]
CEP97	98.2	NM_024548	centrosomal protein 97 [Source:HGNC Symbol;Acc:HGNC:26244]
CCP110	99.1	NM_001199022	centriolar coiled-coil protein 110 [Source:HGNC Symbol;Acc:HGNC:24342]
CCP110	99.2	NM_001323569	centriolar coiled-coil protein 110 [Source:HGNC Symbol;Acc:HGNC:24342]
CCP110	99.3	NM_001323571	centriolar coiled-coil protein 110 [Source:HGNC Symbol;Acc:HGNC:24342]
CCP110	99.4	NM_001323572	centriolar coiled-coil protein 110 [Source:HGNC Symbol;Acc:HGNC:24342]
CCP110	99.5	NM_001323577	centriolar coiled-coil protein 110 [Source:HGNC Symbol;Acc:HGNC:24342]
CCP110	99.6	NM_014711	centriolar coiled-coil protein 110 [Source:HGNC Symbol;Acc:HGNC:24342]
CCP110	99.7	NM_001323570	centriolar coiled-coil protein 110 [Source:HGNC Symbol;Acc:HGNC:24342]
CCP110	99.8	NM_001323576	centriolar coiled-coil protein 110 [Source:HGNC Symbol;Acc:HGNC:24342]
TM9SF2	100.1	NM_004800	transmembrane 9 superfamily member 2 [Source:HGNC Symbol;Acc:HGNC:11865]
SCP2	101.1	NM_001193617	sterol carrier protein 2 [Source:HGNC Symbol;Acc:HGNC:10606]
SCP2	101.2	NM_001193600	sterol carrier protein 2 [Source:HGNC Symbol;Acc:HGNC:10606]
SCP2	101.3	NM_001007099	sterol carrier protein 2 [Source:HGNC Symbol;Acc:HGNC:10606]
SCP2	101.4	NM_001007100	sterol carrier protein 2 [Source:HGNC Symbol;Acc:HGNC:10606]
SCP2	101.5	NM_001193599	sterol carrier protein 2 [Source:HGNC Symbol;Acc:HGNC:10606]
SCP2	101.6	NM_002979	sterol carrier protein 2 [Source:HGNC Symbol;Acc:HGNC:10606]
SCP2	101.7	NM_001007250	sterol carrier protein 2 [Source:HGNC Symbol;Acc:HGNC:10606]
SCP2	101.8	NM_001007098	sterol carrier protein 2 [Source:HGNC Symbol;Acc:HGNC:10606]
LOC100506190	102.1	N/A	N/A
HIST1H2BF	103.1	NM_003522	histone cluster 1 H2B family member f [Source:HGNC Symbol;Acc:HGNC:4752]
PSMG2	104.1	NM_020232	proteasome assembly chaperone 2 [Source:HGNC Symbol;Acc:HGNC:24929]
PSMG2	104.2	NM_147163	proteasome assembly chaperone 2 [Source:HGNC Symbol;Acc:HGNC:24929]
KATNB1	105.1	NM_005886	katanin regulatory subunit B1 [Source:HGNC Symbol;Acc:HGNC:6217]
RANBP2	106.1	NM_006267	RAN binding protein 2 [Source:HGNC Symbol;Acc:HGNC:9848]
SEC1P	107.1	N/A	N/A
PDIA2	108.1	NM_006849	protein disulfide isomerase family A member 2 [Source:HGNC Symbol;Acc:HGNC:14180]
TTC7A	109.1	NM_001288953	tetratricopeptide repeat domain 7A [Source:HGNC Symbol;Acc:HGNC:19750]
TTC7A	109.2	NM_001288951	tetratricopeptide repeat domain 7A [Source:HGNC Symbol;Acc:HGNC:19750]
TTC7A	109.3	NM_001288955	tetratricopeptide repeat domain 7A [Source:HGNC Symbol;Acc:HGNC:19750]
TTC7A	109.4	NM_020458	tetratricopeptide repeat domain 7A [Source:HGNC Symbol;Acc:HGNC:19750]
CBFA2T2	110.1	NM_001032999	CBFA2/RUNX1 translocation partner 2 [Source:HGNC Symbol;Acc:HGNC:1536]
CBFA2T2	110.2	NM_005093	CBFA2/RUNX1 translocation partner 2 [Source:HGNC Symbol;Acc:HGNC:1536]
CBFA2T2	110.3	NM_001039709	CBFA2/RUNX1 translocation partner 2 [Source:HGNC Symbol;Acc:HGNC:1536]
LUC7L2	111.1	NM_001270643	LUC7 like 2, pre-mRNA splicing factor [Source:HGNC Symbol;Acc:HGNC:21608]
LUC7L2	111.2	NM_001244585	LUC7 like 2, pre-mRNA splicing factor [Source:HGNC Symbol;Acc:HGNC:21608]
LUC7L2	111.3	NM_016019	LUC7 like 2, pre-mRNA splicing factor [Source:HGNC Symbol;Acc:HGNC:21608]
C7ORF55	112.1	N/A	N/A
MEIS3P1	113.1	N/A	N/A
FKBP6	114.1	NM_001135211	FK506 binding protein 6 [Source:HGNC Symbol;Acc:HGNC:3722]
FKBP6	114.2	NM_001281304	FK506 binding protein 6 [Source:HGNC Symbol;Acc:HGNC:3722]
FKBP6	114.3	NM_003602	FK506 binding protein 6 [Source:HGNC Symbol;Acc:HGNC:3722]
COX4I2	115.1	NM_032609	cytochrome c oxidase subunit 4I2 [Source:HGNC Symbol;Acc:HGNC:16232]
ZNF222	116.1	NM_013360	zinc finger protein 222 [Source:HGNC Symbol;Acc:HGNC:13015]
ZNF222	116.2	NM_001129996	zinc finger protein 222 [Source:HGNC Symbol;Acc:HGNC:13015]
GLT25D1	117.1	N/A	N/A
CTAGE5	118.1	NM_054024	CTAGE family member 5, ER export factor [Source:HGNC Symbol;Acc:HGNC:7057]
CTAGE5	118.2	NM_001247988	CTAGE family member 5, ER export factor [Source:HGNC Symbol;Acc:HGNC:7057]
CTAGE5	118.3	NM_203356	CTAGE family member 5, ER export factor [Source:HGNC Symbol;Acc:HGNC:7057]
CTAGE5	118.4	NM_203354	CTAGE family member 5, ER export factor [Source:HGNC Symbol;Acc:HGNC:7057]
CTAGE5	118.5	NM_001247989	CTAGE family member 5, ER export factor [Source:HGNC Symbol;Acc:HGNC:7057]
CTAGE5	118.6	NM_005930	CTAGE family member 5, ER export factor [Source:HGNC Symbol;Acc:HGNC:7057]
CTAGE5	118.7	NM_001247990	CTAGE family member 5, ER export factor [Source:HGNC Symbol;Acc:HGNC:7057]
CTAGE5	118.8	NM_203355	CTAGE family member 5, ER export factor [Source:HGNC Symbol;Acc:HGNC:7057]
PIGQ	119.1	NM_004204	phosphatidylinositol glycan anchor biosynthesis class Q [Source:HGNC Symbol;Acc:HGNC:14135]
PIGQ	119.2	NM_148920	phosphatidylinositol glycan anchor biosynthesis class Q [Source:HGNC Symbol;Acc:HGNC:14135]
ZCCHC18	120.1	NM_001143978	zinc finger CCHC-type containing 18 [Source:HGNC Symbol;Acc:HGNC:32459]
POU2F1	121.1	NM_001198786	POU class 2 homeobox 1 [Source:HGNC Symbol;Acc:HGNC:9212]
POU2F1	121.2	NM_001198783	POU class 2 homeobox 1 [Source:HGNC Symbol;Acc:HGNC:9212]
POU2F1	121.3	NM_002697	POU class 2 homeobox 1 [Source:HGNC Symbol;Acc:HGNC:9212]
PRR16	122.1	NM_001300783	proline rich 16 [Source:HGNC Symbol;Acc:HGNC:29654]
PRR16	122.2	NM_001308087	proline rich 16 [Source:HGNC Symbol;Acc:HGNC:29654]
PRR16	122.3	NM_016644	proline rich 16 [Source:HGNC Symbol;Acc:HGNC:29654]
PRR16	122.4	NM_001308088	proline rich 16 [Source:HGNC Symbol;Acc:HGNC:29654]
AATF	123.1	NM_012138	apoptosis antagonizing transcription factor [Source:HGNC Symbol;Acc:HGNC:19235]
LHX1	124.1	NM_005568	LIM homeobox 1 [Source:HGNC Symbol;Acc:HGNC:6593]
CREB3	125.1	NM_006368	cAMP responsive element binding protein 3 [Source:HGNC Symbol;Acc:HGNC:2347]
CCM2	126.1	NM_001029835	CCM2 scaffolding protein [Source:HGNC Symbol;Acc:HGNC:21708]
CCM2	126.2	NM_001167934	CCM2 scaffolding protein [Source:HGNC Symbol;Acc:HGNC:21708]
CCM2	126.3	NM_001167935	CCM2 scaffolding protein [Source:HGNC Symbol;Acc:HGNC:21708]
CCM2	126.4	NM_031443	CCM2 scaffolding protein [Source:HGNC Symbol;Acc:HGNC:21708]
ABCA17P	127.1	N/A	N/A
ABCA7	128.1	NM_019112	ATP binding cassette subfamily A member 7 [Source:HGNC Symbol;Acc:HGNC:37]
GTPBP3	129.1	NM_001128855	GTP binding protein 3 (mitochondrial) [Source:HGNC Symbol;Acc:HGNC:14880]
GTPBP3	129.2	NM_001195422	GTP binding protein 3 (mitochondrial) [Source:HGNC Symbol;Acc:HGNC:14880]
GTPBP3	129.3	NM_133644	GTP binding protein 3 (mitochondrial) [Source:HGNC Symbol;Acc:HGNC:14880]
GTPBP3	129.4	NM_032620	GTP binding protein 3 (mitochondrial) [Source:HGNC Symbol;Acc:HGNC:14880]
USP25	130.1	NM_001283041	ubiquitin specific peptidase 25 [Source:HGNC Symbol;Acc:HGNC:12624]
USP25	130.2	NM_013396	ubiquitin specific peptidase 25 [Source:HGNC Symbol;Acc:HGNC:12624]
USP25	130.3	NM_001283042	ubiquitin specific peptidase 25 [Source:HGNC Symbol;Acc:HGNC:12624]
LEPROTL1	131.1	NM_015344	leptin receptor overlapping transcript like 1 [Source:HGNC Symbol;Acc:HGNC:6555]
LEPROTL1	131.2	NM_001128208	leptin receptor overlapping transcript like 1 [Source:HGNC Symbol;Acc:HGNC:6555]
HBQ1	132.1	NM_005331	hemoglobin subunit theta 1 [Source:HGNC Symbol;Acc:HGNC:4833]
DNASE1L2	133.1	NM_001374	deoxyribonuclease 1 like 2 [Source:HGNC Symbol;Acc:HGNC:2958]
DNASE1L2	133.2	NM_001301680	deoxyribonuclease 1 like 2 [Source:HGNC Symbol;Acc:HGNC:2958]
APOPT1	134.1	NM_001302654	apoptogenic 1, mitochondrial [Source:HGNC Symbol;Acc:HGNC:20492]
APOPT1	134.2	NM_001302653	apoptogenic 1, mitochondrial [Source:HGNC Symbol;Acc:HGNC:20492]
APOPT1	134.3	NM_032374	apoptogenic 1, mitochondrial [Source:HGNC Symbol;Acc:HGNC:20492]
APOPT1	134.4	NM_001302652	apoptogenic 1, mitochondrial [Source:HGNC Symbol;Acc:HGNC:20492]
PDE4A	135.1	NM_006202	phosphodiesterase 4A [Source:HGNC Symbol;Acc:HGNC:8780]
PDE4A	135.2	NM_001111309	phosphodiesterase 4A [Source:HGNC Symbol;Acc:HGNC:8780]
PDE4A	135.3	NM_001111308	phosphodiesterase 4A [Source:HGNC Symbol;Acc:HGNC:8780]
PDE4A	135.4	NM_001111307	phosphodiesterase 4A [Source:HGNC Symbol;Acc:HGNC:8780]
PDE4A	135.5	NM_001243121	phosphodiesterase 4A [Source:HGNC Symbol;Acc:HGNC:8780]
CHRND	136.1	NM_001311195	cholinergic receptor nicotinic delta subunit [Source:HGNC Symbol;Acc:HGNC:1965]
CHRND	136.2	NM_001311196	cholinergic receptor nicotinic delta subunit [Source:HGNC Symbol;Acc:HGNC:1965]
CHRND	136.3	NM_001256657	cholinergic receptor nicotinic delta subunit [Source:HGNC Symbol;Acc:HGNC:1965]
CHRND	136.4	NM_000751	cholinergic receptor nicotinic delta subunit [Source:HGNC Symbol;Acc:HGNC:1965]
CDC42SE2	137.1	NM_001038702	CDC42 small effector 2 [Source:HGNC Symbol;Acc:HGNC:18547]
CDC42SE2	137.2	NM_020240	CDC42 small effector 2 [Source:HGNC Symbol;Acc:HGNC:18547]
LMLN	138.1	NM_001136049	leishmanolysin like peptidase [Source:HGNC Symbol;Acc:HGNC:15991]
LMLN	138.2	NM_033029	leishmanolysin like peptidase [Source:HGNC Symbol;Acc:HGNC:15991]
CXCL1	139.1	NM_001511	C-X-C motif chemokine ligand 1 [Source:HGNC Symbol;Acc:HGNC:4602]
LOC147670	140.1	N/A	N/A
ZNF398	141.1	NM_020781	zinc finger protein 398 [Source:HGNC Symbol;Acc:HGNC:18373]
ZNF398	141.2	NM_170686	zinc finger protein 398 [Source:HGNC Symbol;Acc:HGNC:18373]
FAM200B	142.1	NM_001145191	family with sequence similarity 200 member B [Source:HGNC Symbol;Acc:HGNC:27740]
MIR7-2	143.1	N/A	N/A
MIR1179	144.1	N/A	N/A
HBA1	145.1	NM_000558	hemoglobin subunit alpha 1 [Source:HGNC Symbol;Acc:HGNC:4823]
HBA1	145.2	NM_000517	hemoglobin subunit alpha 2 [Source:HGNC Symbol;Acc:HGNC:4824]
PSMC2	146.1	NM_002803	proteasome 26S subunit, ATPase 2 [Source:HGNC Symbol;Acc:HGNC:9548]
PSMC2	146.2	NM_001204453	proteasome 26S subunit, ATPase 2 [Source:HGNC Symbol;Acc:HGNC:9548]
GSTM4	147.1	NM_000850	glutathione S-transferase mu 4 [Source:HGNC Symbol;Acc:HGNC:4636]
GSTM4	147.2	NM_147148	glutathione S-transferase mu 4 [Source:HGNC Symbol;Acc:HGNC:4636]
POLR2C	148.1	NM_032940	RNA polymerase II subunit C [Source:HGNC Symbol;Acc:HGNC:9189]
ZNF107	149.1	NM_016220	zinc finger protein 107 [Source:HGNC Symbol;Acc:HGNC:12887]
ZNF107	149.2	NM_001013746	zinc finger protein 107 [Source:HGNC Symbol;Acc:HGNC:12887]
ZNF107	149.3	NM_001282360	zinc finger protein 107 [Source:HGNC Symbol;Acc:HGNC:12887]
ZNF107	149.4	NM_001282359	zinc finger protein 107 [Source:HGNC Symbol;Acc:HGNC:12887]
ZBED4	150.1	NM_014838	zinc finger BED-type containing 4 [Source:HGNC Symbol;Acc:HGNC:20721]
G6PC3	151.1	NM_138387	glucose-6-phosphatase catalytic subunit 3 [Source:HGNC Symbol;Acc:HGNC:24861]
G6PC3	151.2	NM_001319945	glucose-6-phosphatase catalytic subunit 3 [Source:HGNC Symbol;Acc:HGNC:24861]
ZNF554	152.1	NM_001102651	zinc finger protein 554 [Source:HGNC Symbol;Acc:HGNC:26629]
COL6A1	153.1	NM_001848	collagen type VI alpha 1 chain [Source:HGNC Symbol;Acc:HGNC:2211]
TCF7	154.1	NM_201634	transcription factor 7 [Source:HGNC Symbol;Acc:HGNC:11639]
TCF7	154.2	NM_003202	transcription factor 7 [Source:HGNC Symbol;Acc:HGNC:11639]
TCF7	154.3	NM_201632	transcription factor 7 [Source:HGNC Symbol;Acc:HGNC:11639]
TCF7	154.4	NM_213648	transcription factor 7 [Source:HGNC Symbol;Acc:HGNC:11639]
TCF7	154.5	NM_001134851	transcription factor 7 [Source:HGNC Symbol;Acc:HGNC:11639]
ANXA3	155.1	NM_005139	annexin A3 [Source:HGNC Symbol;Acc:HGNC:541]
GLRB	156.1	NM_001166060	glycine receptor beta [Source:HGNC Symbol;Acc:HGNC:4329]
GLRB	156.2	NM_001166061	glycine receptor beta [Source:HGNC Symbol;Acc:HGNC:4329]
GLRB	156.3	NM_000824	glycine receptor beta [Source:HGNC Symbol;Acc:HGNC:4329]
ZNF324	157.1	NM_014347	zinc finger protein 324 [Source:HGNC Symbol;Acc:HGNC:14096]
CDC45	158.1	NM_001178011	cell division cycle 45 [Source:HGNC Symbol;Acc:HGNC:1739]
CDC45	158.2	NM_001178010	cell division cycle 45 [Source:HGNC Symbol;Acc:HGNC:1739]
CDC45	158.3	NM_003504	cell division cycle 45 [Source:HGNC Symbol;Acc:HGNC:1739]
NBPF3	159.1	NM_001256416	NBPF member 3 [Source:HGNC Symbol;Acc:HGNC:25076]
NBPF3	159.2	NM_001330381	NBPF member 3 [Source:HGNC Symbol;Acc:HGNC:25076]
NBPF3	159.3	NM_001256417	NBPF member 3 [Source:HGNC Symbol;Acc:HGNC:25076]
NBPF3	159.4	NM_032264	NBPF member 3 [Source:HGNC Symbol;Acc:HGNC:25076]
RGL1	160.1	NM_001297669	ral guanine nucleotide dissociation stimulator like 1 [Source:HGNC Symbol;Acc:HGNC:30281]
RGL1	160.2	NM_001297670	ral guanine nucleotide dissociation stimulator like 1 [Source:HGNC Symbol;Acc:HGNC:30281]
RGL1	160.3	NM_015149	ral guanine nucleotide dissociation stimulator like 1 [Source:HGNC Symbol;Acc:HGNC:30281]
RGL1	160.4	NM_001297672	ral guanine nucleotide dissociation stimulator like 1 [Source:HGNC Symbol;Acc:HGNC:30281]
RGL1	160.5	NM_001297671	ral guanine nucleotide dissociation stimulator like 1 [Source:HGNC Symbol;Acc:HGNC:30281]
CPNE3	161.1	NM_003909	copine 3 [Source:HGNC Symbol;Acc:HGNC:2316]
SYCP1	162.1	NM_001282542	synaptonemal complex protein 1 [Source:HGNC Symbol;Acc:HGNC:11487]
SYCP1	162.2	NM_001282541	synaptonemal complex protein 1 [Source:HGNC Symbol;Acc:HGNC:11487]
SYCP1	162.3	NM_003176	synaptonemal complex protein 1 [Source:HGNC Symbol;Acc:HGNC:11487]
CACNG7	163.1	NM_031896	calcium voltage-gated channel auxiliary subunit gamma 7 [Source:HGNC Symbol;Acc:HGNC:13626]
TAS1R3	164.1	NM_152228	taste 1 receptor member 3 [Source:HGNC Symbol;Acc:HGNC:15661]
TMEM132E	165.1	NM_001304438	transmembrane protein 132E [Source:HGNC Symbol;Acc:HGNC:26991]
FAM129C	166.1	NM_001098524	family with sequence similarity 129 member C [Source:HGNC Symbol;Acc:HGNC:24130]
FAM129C	166.2	NM_173544	family with sequence similarity 129 member C [Source:HGNC Symbol;Acc:HGNC:24130]
FAM129C	166.3	NM_001321827	family with sequence similarity 129 member C [Source:HGNC Symbol;Acc:HGNC:24130]
FAM129C	166.4	NM_001321828	family with sequence similarity 129 member C [Source:HGNC Symbol;Acc:HGNC:24130]
FAM129C	166.5	NM_001321826	family with sequence similarity 129 member C [Source:HGNC Symbol;Acc:HGNC:24130]
ATRNL1	167.1	NM_207303	attractin like 1 [Source:HGNC Symbol;Acc:HGNC:29063]
ATRNL1	167.2	NM_001276282	attractin like 1 [Source:HGNC Symbol;Acc:HGNC:29063]
C2ORF28	168.1	N/A	N/A
CAD	169.1	NM_001306079	carbamoyl-phosphate synthetase 2, aspartate transcarbamylase, and dihydroorotase [Source:HGNC Symbol;Acc:HGNC:1424]
CAD	169.2	NM_004341	carbamoyl-phosphate synthetase 2, aspartate transcarbamylase, and dihydroorotase [Source:HGNC Symbol;Acc:HGNC:1424]
IL6R	170.1	NM_181359	interleukin 6 receptor [Source:HGNC Symbol;Acc:HGNC:6019]
IL6R	170.2	NM_000565	interleukin 6 receptor [Source:HGNC Symbol;Acc:HGNC:6019]
IL6R	170.3	NM_001206866	interleukin 6 receptor [Source:HGNC Symbol;Acc:HGNC:6019]
HOXD8	171.1	NM_001199746	homeobox D8 [Source:HGNC Symbol;Acc:HGNC:5139]
HOXD8	171.2	NM_001199747	homeobox D8 [Source:HGNC Symbol;Acc:HGNC:5139]
HOXD8	171.3	NM_019558	homeobox D8 [Source:HGNC Symbol;Acc:HGNC:5139]
RSAD1	172.1	NM_018346	radical S-adenosyl methionine domain containing 1 [Source:HGNC Symbol;Acc:HGNC:25634]
KPNB1	173.1	NM_001276453	karyopherin subunit beta 1 [Source:HGNC Symbol;Acc:HGNC:6400]
KPNB1	173.2	NM_002265	karyopherin subunit beta 1 [Source:HGNC Symbol;Acc:HGNC:6400]
MAFK	174.1	NM_002360	MAF bZIP transcription factor K [Source:HGNC Symbol;Acc:HGNC:6782]
RAB26	175.1	NM_001308053	RAB26, member RAS oncogene family [Source:HGNC Symbol;Acc:HGNC:14259]
RAB26	175.2	NM_014353	RAB26, member RAS oncogene family [Source:HGNC Symbol;Acc:HGNC:14259]
CLYBL	176.1	NM_206808	citrate lyase beta like [Source:HGNC Symbol;Acc:HGNC:18355]
KIAA1704	177.1	NM_001316952	GPALPP motifs containing 1 [Source:HGNC Symbol;Acc:HGNC:20298]
KIAA1704	177.2	NM_001316951	GPALPP motifs containing 1 [Source:HGNC Symbol;Acc:HGNC:20298]
KIAA1704	177.3	NM_018559	GPALPP motifs containing 1 [Source:HGNC Symbol;Acc:HGNC:20298]
YAP1	178.1	NM_001282100	Yes associated protein 1 [Source:HGNC Symbol;Acc:HGNC:16262]
YAP1	178.2	NM_001195044	Yes associated protein 1 [Source:HGNC Symbol;Acc:HGNC:16262]
YAP1	178.3	NM_001282098	Yes associated protein 1 [Source:HGNC Symbol;Acc:HGNC:16262]
YAP1	178.4	NM_006106	Yes associated protein 1 [Source:HGNC Symbol;Acc:HGNC:16262]
YAP1	178.5	NM_001195045	Yes associated protein 1 [Source:HGNC Symbol;Acc:HGNC:16262]
YAP1	178.6	NM_001282101	Yes associated protein 1 [Source:HGNC Symbol;Acc:HGNC:16262]
YAP1	178.7	NM_001282097	Yes associated protein 1 [Source:HGNC Symbol;Acc:HGNC:16262]
YAP1	178.8	NM_001282099	Yes associated protein 1 [Source:HGNC Symbol;Acc:HGNC:16262]
YAP1	178.9	NM_001130145	Yes associated protein 1 [Source:HGNC Symbol;Acc:HGNC:16262]
FMN2	179.1	NM_020066	formin 2 [Source:HGNC Symbol;Acc:HGNC:14074]
FMN2	179.2	NM_001305424	formin 2 [Source:HGNC Symbol;Acc:HGNC:14074]
LOC100507246	180.1	N/A	N/A
SNORD1C	181.1	N/A	N/A
SNORD1B	182.1	N/A	N/A
SNORD1A	183.1	N/A	N/A
SRRM4	184.1	NM_194286	serine/arginine repetitive matrix 4 [Source:HGNC Symbol;Acc:HGNC:29389]
STK4	185.1	NM_006282	serine/threonine kinase 4 [Source:HGNC Symbol;Acc:HGNC:11408]
GBF1	186.1	NM_004193	golgi brefeldin A resistant guanine nucleotide exchange factor 1 [Source:HGNC Symbol;Acc:HGNC:4181]
GBF1	186.2	NM_001199379	golgi brefeldin A resistant guanine nucleotide exchange factor 1 [Source:HGNC Symbol;Acc:HGNC:4181]
GBF1	186.3	NM_001199378	golgi brefeldin A resistant guanine nucleotide exchange factor 1 [Source:HGNC Symbol;Acc:HGNC:4181]
PRR5L	187.1	NM_024841	proline rich 5 like [Source:HGNC Symbol;Acc:HGNC:25878]
PRR5L	187.2	NM_001160167	proline rich 5 like [Source:HGNC Symbol;Acc:HGNC:25878]
PRR5L	187.3	NM_001160169	proline rich 5 like [Source:HGNC Symbol;Acc:HGNC:25878]
PRR5L	187.4	NM_001160168	proline rich 5 like [Source:HGNC Symbol;Acc:HGNC:25878]
POLR2F	188.1	NM_001301129	RNA polymerase II subunit F [Source:HGNC Symbol;Acc:HGNC:9193]
POLR2F	188.2	NM_021974	RNA polymerase II subunit F [Source:HGNC Symbol;Acc:HGNC:9193]
POLR2F	188.3	NM_001301130	RNA polymerase II subunit F [Source:HGNC Symbol;Acc:HGNC:9193]
POLR2F	188.4	NM_001301131	RNA polymerase II subunit F [Source:HGNC Symbol;Acc:HGNC:9193]
HIST1H4E	189.1	NM_003545	histone cluster 1 H4 family member e [Source:HGNC Symbol;Acc:HGNC:4790]
CHST12	190.1	NM_018641	carbohydrate sulfotransferase 12 [Source:HGNC Symbol;Acc:HGNC:17423]
CHST12	190.2	NM_001243794	carbohydrate sulfotransferase 12 [Source:HGNC Symbol;Acc:HGNC:17423]
CHST12	190.3	NM_001243795	carbohydrate sulfotransferase 12 [Source:HGNC Symbol;Acc:HGNC:17423]
TAF8	191.1	NM_138572	TATA-box binding protein associated factor 8 [Source:HGNC Symbol;Acc:HGNC:17300]
FKRP	192.1	NM_001039885	fukutin related protein [Source:HGNC Symbol;Acc:HGNC:17997]
FKRP	192.2	NM_024301	fukutin related protein [Source:HGNC Symbol;Acc:HGNC:17997]
WSCD1	193.1	NM_015253	WSC domain containing 1 [Source:HGNC Symbol;Acc:HGNC:29060]
FRMD8	194.1	NM_031904	FERM domain containing 8 [Source:HGNC Symbol;Acc:HGNC:25462]
FRMD8	194.2	NM_001300833	FERM domain containing 8 [Source:HGNC Symbol;Acc:HGNC:25462]
FRMD8	194.3	NM_001300832	FERM domain containing 8 [Source:HGNC Symbol;Acc:HGNC:25462]
CD44	195.1	NM_000610	CD44 molecule (Indian blood group) [Source:HGNC Symbol;Acc:HGNC:1681]
CD44	195.2	NM_001202555	CD44 molecule (Indian blood group) [Source:HGNC Symbol;Acc:HGNC:1681]
CD44	195.3	NM_001001392	CD44 molecule (Indian blood group) [Source:HGNC Symbol;Acc:HGNC:1681]
CD44	195.4	NM_001202557	CD44 molecule (Indian blood group) [Source:HGNC Symbol;Acc:HGNC:1681]
CD44	195.5	NM_001001391	CD44 molecule (Indian blood group) [Source:HGNC Symbol;Acc:HGNC:1681]
CD44	195.6	NM_001202556	CD44 molecule (Indian blood group) [Source:HGNC Symbol;Acc:HGNC:1681]
CD44	195.7	NM_001001389	CD44 molecule (Indian blood group) [Source:HGNC Symbol;Acc:HGNC:1681]
CD44	195.8	NM_001001390	CD44 molecule (Indian blood group) [Source:HGNC Symbol;Acc:HGNC:1681]
HIST1H2BE	196.1	NM_003523	histone cluster 1 H2B family member e [Source:HGNC Symbol;Acc:HGNC:4753]
TRMT61A	197.1	NM_152307	tRNA methyltransferase 61A [Source:HGNC Symbol;Acc:HGNC:23790]
ABCG4	198.1	NM_001142505	ATP binding cassette subfamily G member 4 [Source:HGNC Symbol;Acc:HGNC:13884]
ABCG4	198.2	NM_001348191	ATP binding cassette subfamily G member 4 [Source:HGNC Symbol;Acc:HGNC:13884]
ABCG4	198.3	NM_022169	ATP binding cassette subfamily G member 4 [Source:HGNC Symbol;Acc:HGNC:13884]
AGFG1	199.1	NM_001135187	ArfGAP with FG repeats 1 [Source:HGNC Symbol;Acc:HGNC:5175]
AGFG1	199.2	NM_004504	ArfGAP with FG repeats 1 [Source:HGNC Symbol;Acc:HGNC:5175]
AGFG1	199.3	NM_001135188	ArfGAP with FG repeats 1 [Source:HGNC Symbol;Acc:HGNC:5175]
AGFG1	199.4	NM_001135189	ArfGAP with FG repeats 1 [Source:HGNC Symbol;Acc:HGNC:5175]
MIR5703	200.1	N/A	N/A
ARF6	201.1	NM_001663	ADP ribosylation factor 6 [Source:HGNC Symbol;Acc:HGNC:659]
GABRD	202.1	NM_000815	gamma-aminobutyric acid type A receptor delta subunit [Source:HGNC Symbol;Acc:HGNC:4084]
UQCRQ	203.1	NM_014402	ubiquinol-cytochrome c reductase complex III subunit VII [Source:HGNC Symbol;Acc:HGNC:29594]
KIAA0232	204.1	NM_014743	KIAA0232 [Source:HGNC Symbol;Acc:HGNC:28992]
KIAA0232	204.2	NM_001100590	KIAA0232 [Source:HGNC Symbol;Acc:HGNC:28992]
REEP6	205.1	NM_138393	receptor accessory protein 6 [Source:HGNC Symbol;Acc:HGNC:30078]
ING3	206.1	NM_198267	inhibitor of growth family member 3 [Source:HGNC Symbol;Acc:HGNC:14587]
ING3	206.2	NM_019071	inhibitor of growth family member 3 [Source:HGNC Symbol;Acc:HGNC:14587]
C3ORF45	207.1	N/A	N/A
MFI2-AS1	208.1	N/A	N/A
HEMK1	209.1	NM_016173	HemK methyltransferase family member 1 [Source:HGNC Symbol;Acc:HGNC:24923]
HEMK1	209.2	NM_001317851	HemK methyltransferase family member 1 [Source:HGNC Symbol;Acc:HGNC:24923]
NEK8	210.1	NM_178170	NIMA related kinase 8 [Source:HGNC Symbol;Acc:HGNC:13387]
EIF3I	211.1	NM_003757	eukaryotic translation initiation factor 3 subunit I [Source:HGNC Symbol;Acc:HGNC:3272]
PIWIL2	212.1	NM_001135721	piwi like RNA-mediated gene silencing 2 [Source:HGNC Symbol;Acc:HGNC:17644]
PIWIL2	212.2	NM_018068	piwi like RNA-mediated gene silencing 2 [Source:HGNC Symbol;Acc:HGNC:17644]
SLC4A2	213.1	NM_001199693	solute carrier family 4 member 2 [Source:HGNC Symbol;Acc:HGNC:11028]
SLC4A2	213.2	NM_001199694	solute carrier family 4 member 2 [Source:HGNC Symbol;Acc:HGNC:11028]
SLC4A2	213.3	NM_003040	solute carrier family 4 member 2 [Source:HGNC Symbol;Acc:HGNC:11028]
SLC4A2	213.4	NM_001199692	solute carrier family 4 member 2 [Source:HGNC Symbol;Acc:HGNC:11028]
TRIP13	214.1	NM_001166260	thyroid hormone receptor interactor 13 [Source:HGNC Symbol;Acc:HGNC:12307]
TRIP13	214.2	NM_004237	thyroid hormone receptor interactor 13 [Source:HGNC Symbol;Acc:HGNC:12307]
CHST14	215.1	NM_130468	carbohydrate sulfotransferase 14 [Source:HGNC Symbol;Acc:HGNC:24464]
F2RL3	216.1	NM_003950	F2R like thrombin or trypsin receptor 3 [Source:HGNC Symbol;Acc:HGNC:3540]
RARA	217.1	NM_001145301	retinoic acid receptor alpha [Source:HGNC Symbol;Acc:HGNC:9864]
RARA	217.2	NM_001024809	retinoic acid receptor alpha [Source:HGNC Symbol;Acc:HGNC:9864]
RARA	217.3	NM_000964	retinoic acid receptor alpha [Source:HGNC Symbol;Acc:HGNC:9864]
RARA	217.4	NM_001145302	retinoic acid receptor alpha [Source:HGNC Symbol;Acc:HGNC:9864]
LCOR	218.1	NM_001170765	ligand dependent nuclear receptor corepressor [Source:HGNC Symbol;Acc:HGNC:29503]
LCOR	218.2	NM_001170766	ligand dependent nuclear receptor corepressor [Source:HGNC Symbol;Acc:HGNC:29503]
LCOR	218.3	NM_015652	ligand dependent nuclear receptor corepressor [Source:HGNC Symbol;Acc:HGNC:29503]
LCOR	218.4	NM_032440	ligand dependent nuclear receptor corepressor [Source:HGNC Symbol;Acc:HGNC:29503]
SAMM50	219.1	NM_015380	SAMM50 sorting and assembly machinery component [Source:HGNC Symbol;Acc:HGNC:24276]
COL19A1	220.1	NM_001858	collagen type XIX alpha 1 chain [Source:HGNC Symbol;Acc:HGNC:2196]
CLUAP1	221.1	NM_001330454	clusterin associated protein 1 [Source:HGNC Symbol;Acc:HGNC:19009]
CLUAP1	221.2	NM_024793	clusterin associated protein 1 [Source:HGNC Symbol;Acc:HGNC:19009]
CLUAP1	221.3	NM_015041	clusterin associated protein 1 [Source:HGNC Symbol;Acc:HGNC:19009]
ADCK3	222.1	N/A	N/A
ARMC7	223.1	NM_001304272	armadillo repeat containing 7 [Source:HGNC Symbol;Acc:HGNC:26168]
ARMC7	223.2	NM_001304273	armadillo repeat containing 7 [Source:HGNC Symbol;Acc:HGNC:26168]
ARMC7	223.3	NM_024585	armadillo repeat containing 7 [Source:HGNC Symbol;Acc:HGNC:26168]
ARMC7	223.4	NM_001304271	armadillo repeat containing 7 [Source:HGNC Symbol;Acc:HGNC:26168]
LIAS	224.1	NM_001278591	lipoic acid synthetase [Source:HGNC Symbol;Acc:HGNC:16429]
LIAS	224.2	NM_001278590	lipoic acid synthetase [Source:HGNC Symbol;Acc:HGNC:16429]
LIAS	224.3	NM_006859	lipoic acid synthetase [Source:HGNC Symbol;Acc:HGNC:16429]
LIAS	224.4	NM_194451	lipoic acid synthetase [Source:HGNC Symbol;Acc:HGNC:16429]
LIAS	224.5	NM_001278592	lipoic acid synthetase [Source:HGNC Symbol;Acc:HGNC:16429]
PRDM6	225.1	NM_001136239	PR/SET domain 6 [Source:HGNC Symbol;Acc:HGNC:9350]
HSD3B7	226.1	NM_001142778	hydroxy-delta-5-steroid dehydrogenase, 3 beta- and steroid delta-isomerase 7 [Source:HGNC Symbol;Acc:HGNC:18324]
HSD3B7	226.2	NM_001142777	hydroxy-delta-5-steroid dehydrogenase, 3 beta- and steroid delta-isomerase 7 [Source:HGNC Symbol;Acc:HGNC:18324]
HSD3B7	226.3	NM_025193	hydroxy-delta-5-steroid dehydrogenase, 3 beta- and steroid delta-isomerase 7 [Source:HGNC Symbol;Acc:HGNC:18324]
MRRF	227.1	NM_001173512	mitochondrial ribosome recycling factor [Source:HGNC Symbol;Acc:HGNC:7234]
MRRF	227.2	NM_199177	mitochondrial ribosome recycling factor [Source:HGNC Symbol;Acc:HGNC:7234]
MRRF	227.3	NM_138777	mitochondrial ribosome recycling factor [Source:HGNC Symbol;Acc:HGNC:7234]
YPEL2	228.1	NM_001005404	yippee like 2 [Source:HGNC Symbol;Acc:HGNC:18326]
C8ORF33	229.1	NM_023080	chromosome 8 open reading frame 33 [Source:HGNC Symbol;Acc:HGNC:26104]
PPIL2	230.1	NM_148176	peptidylprolyl isomerase like 2 [Source:HGNC Symbol;Acc:HGNC:9261]
PPIL2	230.2	NM_148175	peptidylprolyl isomerase like 2 [Source:HGNC Symbol;Acc:HGNC:9261]
PPIL2	230.3	NM_014337	peptidylprolyl isomerase like 2 [Source:HGNC Symbol;Acc:HGNC:9261]
PPIL2	230.4	NM_001317996	peptidylprolyl isomerase like 2 [Source:HGNC Symbol;Acc:HGNC:9261]
HOXD11	231.1	NM_021192	homeobox D11 [Source:HGNC Symbol;Acc:HGNC:5134]
PABPN1	232.1	NM_004643	poly(A) binding protein nuclear 1 [Source:HGNC Symbol;Acc:HGNC:8565]
ENDOV	233.1	NM_001164637	endonuclease V [Source:HGNC Symbol;Acc:HGNC:26640]
ENDOV	233.2	NM_001164638	endonuclease V [Source:HGNC Symbol;Acc:HGNC:26640]
ENDOV	233.3	NM_173627	endonuclease V [Source:HGNC Symbol;Acc:HGNC:26640]
MIR4730	234.1	N/A	N/A
CALB2	235.1	NM_001740	calbindin 2 [Source:HGNC Symbol;Acc:HGNC:1435]
CALB2	235.2	NM_007088	calbindin 2 [Source:HGNC Symbol;Acc:HGNC:1435]
DYNC1I2	236.1	NM_001320883	dynein cytoplasmic 1 intermediate chain 2 [Source:HGNC Symbol;Acc:HGNC:2964]
DYNC1I2	236.2	NM_001378	dynein cytoplasmic 1 intermediate chain 2 [Source:HGNC Symbol;Acc:HGNC:2964]
DYNC1I2	236.3	NM_001271785	dynein cytoplasmic 1 intermediate chain 2 [Source:HGNC Symbol;Acc:HGNC:2964]
DYNC1I2	236.4	NM_001271788	dynein cytoplasmic 1 intermediate chain 2 [Source:HGNC Symbol;Acc:HGNC:2964]
DYNC1I2	236.5	NM_001271790	dynein cytoplasmic 1 intermediate chain 2 [Source:HGNC Symbol;Acc:HGNC:2964]
DYNC1I2	236.6	NM_001320882	dynein cytoplasmic 1 intermediate chain 2 [Source:HGNC Symbol;Acc:HGNC:2964]
DYNC1I2	236.7	NM_001271786	dynein cytoplasmic 1 intermediate chain 2 [Source:HGNC Symbol;Acc:HGNC:2964]
DYNC1I2	236.8	NM_001271789	dynein cytoplasmic 1 intermediate chain 2 [Source:HGNC Symbol;Acc:HGNC:2964]
DYNC1I2	236.9	NM_001271787	dynein cytoplasmic 1 intermediate chain 2 [Source:HGNC Symbol;Acc:HGNC:2964]
DYNC1I2	236.10	NM_001320884	dynein cytoplasmic 1 intermediate chain 2 [Source:HGNC Symbol;Acc:HGNC:2964]
TANC1	237.1	NM_001350065	tetratricopeptide repeat, ankyrin repeat and coiled-coil containing 1 [Source:HGNC Symbol;Acc:HGNC:29364]
TANC1	237.2	NM_033394	tetratricopeptide repeat, ankyrin repeat and coiled-coil containing 1 [Source:HGNC Symbol;Acc:HGNC:29364]
TANC1	237.3	NM_001350064	tetratricopeptide repeat, ankyrin repeat and coiled-coil containing 1 [Source:HGNC Symbol;Acc:HGNC:29364]
TANC1	237.4	NM_001145909	tetratricopeptide repeat, ankyrin repeat and coiled-coil containing 1 [Source:HGNC Symbol;Acc:HGNC:29364]
C20ORF11	238.1	N/A	N/A
C1ORF122	239.1	NM_198446	chromosome 1 open reading frame 122 [Source:HGNC Symbol;Acc:HGNC:24789]
C1ORF122	239.2	NM_001142726	chromosome 1 open reading frame 122 [Source:HGNC Symbol;Acc:HGNC:24789]
EIF2B5	240.1	NM_003907	eukaryotic translation initiation factor 2B subunit epsilon [Source:HGNC Symbol;Acc:HGNC:3261]
ANO1	241.1	NM_018043	anoctamin 1 [Source:HGNC Symbol;Acc:HGNC:21625]
CDK10	242.1	NM_052987	cyclin dependent kinase 10 [Source:HGNC Symbol;Acc:HGNC:1770]
CDK10	242.2	NM_001098533	cyclin dependent kinase 10 [Source:HGNC Symbol;Acc:HGNC:1770]
CDK10	242.3	NM_001160367	cyclin dependent kinase 10 [Source:HGNC Symbol;Acc:HGNC:1770]
CDK10	242.4	NM_052988	cyclin dependent kinase 10 [Source:HGNC Symbol;Acc:HGNC:1770]
MRPL34	243.1	NM_023937	mitochondrial ribosomal protein L34 [Source:HGNC Symbol;Acc:HGNC:14488]
VASH2	244.1	NM_001136475	vasohibin 2 [Source:HGNC Symbol;Acc:HGNC:25723]
VASH2	244.2	NM_024749	vasohibin 2 [Source:HGNC Symbol;Acc:HGNC:25723]
VASH2	244.3	NM_001301056	vasohibin 2 [Source:HGNC Symbol;Acc:HGNC:25723]
VASH2	244.4	NM_001136474	vasohibin 2 [Source:HGNC Symbol;Acc:HGNC:25723]
CSF1	245.1	NM_172212	colony stimulating factor 1 [Source:HGNC Symbol;Acc:HGNC:2432]
CSF1	245.2	NM_172210	colony stimulating factor 1 [Source:HGNC Symbol;Acc:HGNC:2432]
CSF1	245.3	NM_172211	colony stimulating factor 1 [Source:HGNC Symbol;Acc:HGNC:2432]
CSF1	245.4	NM_000757	colony stimulating factor 1 [Source:HGNC Symbol;Acc:HGNC:2432]
FLJ39639	246.1	N/A	N/A
PIKFYVE	247.1	NM_001178000	phosphoinositide kinase, FYVE-type zinc finger containing [Source:HGNC Symbol;Acc:HGNC:23785]
PIKFYVE	247.2	NM_015040	phosphoinositide kinase, FYVE-type zinc finger containing [Source:HGNC Symbol;Acc:HGNC:23785]
PIKFYVE	247.3	NM_152671	phosphoinositide kinase, FYVE-type zinc finger containing [Source:HGNC Symbol;Acc:HGNC:23785]
MIR554	248.1	N/A	N/A
TUFT1	249.1	NM_020127	tuftelin 1 [Source:HGNC Symbol;Acc:HGNC:12422]
TUFT1	249.2	NM_001301317	tuftelin 1 [Source:HGNC Symbol;Acc:HGNC:12422]
TUFT1	249.3	NM_001126337	tuftelin 1 [Source:HGNC Symbol;Acc:HGNC:12422]
TRNP1	250.1	NM_001013642	TMF1-regulated nuclear protein 1 [Source:HGNC Symbol;Acc:HGNC:34348]
HS3ST2	251.1	NM_006043	heparan sulfate-glucosamine 3-sulfotransferase 2 [Source:HGNC Symbol;Acc:HGNC:5195]
AMZ2	252.1	NM_001289054	archaelysin family metallopeptidase 2 [Source:HGNC Symbol;Acc:HGNC:28041]
AMZ2	252.2	NM_001033569	archaelysin family metallopeptidase 2 [Source:HGNC Symbol;Acc:HGNC:28041]
AMZ2	252.3	NM_001346479	archaelysin family metallopeptidase 2 [Source:HGNC Symbol;Acc:HGNC:28041]
AMZ2	252.4	NM_001289056	archaelysin family metallopeptidase 2 [Source:HGNC Symbol;Acc:HGNC:28041]
AMZ2	252.5	NM_001033571	archaelysin family metallopeptidase 2 [Source:HGNC Symbol;Acc:HGNC:28041]
AMZ2	252.6	NM_001346478	archaelysin family metallopeptidase 2 [Source:HGNC Symbol;Acc:HGNC:28041]
AMZ2	252.7	NM_001033570	archaelysin family metallopeptidase 2 [Source:HGNC Symbol;Acc:HGNC:28041]
AMZ2	252.8	NM_016627	archaelysin family metallopeptidase 2 [Source:HGNC Symbol;Acc:HGNC:28041]
AMZ2	252.9	NM_001346476	archaelysin family metallopeptidase 2 [Source:HGNC Symbol;Acc:HGNC:28041]
AMZ2	252.10	NM_001346483	archaelysin family metallopeptidase 2 [Source:HGNC Symbol;Acc:HGNC:28041]
AMZ2	252.11	NM_001033572	archaelysin family metallopeptidase 2 [Source:HGNC Symbol;Acc:HGNC:28041]
AMZ2	252.12	NM_001033574	archaelysin family metallopeptidase 2 [Source:HGNC Symbol;Acc:HGNC:28041]
CNNM3	253.1	NM_199078	cyclin and CBS domain divalent metal cation transport mediator 3 [Source:HGNC Symbol;Acc:HGNC:104]
CNNM3	253.2	NM_017623	cyclin and CBS domain divalent metal cation transport mediator 3 [Source:HGNC Symbol;Acc:HGNC:104]
C19ORF40	254.1	NM_152266	Fanconi anemia core complex associated protein 24 [Source:HGNC Symbol;Acc:HGNC:28467]
C19ORF40	254.2	NM_001300978	Fanconi anemia core complex associated protein 24 [Source:HGNC Symbol;Acc:HGNC:28467]
RNF144B	255.1	NM_182757	ring finger protein 144B [Source:HGNC Symbol;Acc:HGNC:21578]
FAM178A	256.1	N/A	N/A
PML	257.1	NM_033238	promyelocytic leukemia [Source:HGNC Symbol;Acc:HGNC:9113]
PML	257.2	NM_033246	promyelocytic leukemia [Source:HGNC Symbol;Acc:HGNC:9113]
PML	257.3	NM_002675	promyelocytic leukemia [Source:HGNC Symbol;Acc:HGNC:9113]
PML	257.4	NM_033240	promyelocytic leukemia [Source:HGNC Symbol;Acc:HGNC:9113]
PML	257.5	NM_033250	promyelocytic leukemia [Source:HGNC Symbol;Acc:HGNC:9113]
PML	257.6	NM_033247	promyelocytic leukemia [Source:HGNC Symbol;Acc:HGNC:9113]
PML	257.7	NM_033249	promyelocytic leukemia [Source:HGNC Symbol;Acc:HGNC:9113]
PML	257.8	NM_033239	promyelocytic leukemia [Source:HGNC Symbol;Acc:HGNC:9113]
PML	257.9	NM_033244	promyelocytic leukemia [Source:HGNC Symbol;Acc:HGNC:9113]
NRG1	258.1	NM_001322197	neuregulin 1 [Source:HGNC Symbol;Acc:HGNC:7997]
NRG1	258.2	NM_001159996	neuregulin 1 [Source:HGNC Symbol;Acc:HGNC:7997]
NRG1	258.3	NM_001160004	neuregulin 1 [Source:HGNC Symbol;Acc:HGNC:7997]
NRG1	258.4	NM_013956	neuregulin 1 [Source:HGNC Symbol;Acc:HGNC:7997]
NRG1	258.5	NM_013957	neuregulin 1 [Source:HGNC Symbol;Acc:HGNC:7997]
NRG1	258.6	NM_001322202	neuregulin 1 [Source:HGNC Symbol;Acc:HGNC:7997]
NRG1	258.7	NM_001322205	neuregulin 1 [Source:HGNC Symbol;Acc:HGNC:7997]
NRG1	258.8	NM_001160001	neuregulin 1 [Source:HGNC Symbol;Acc:HGNC:7997]
NRG1	258.9	NM_013959	neuregulin 1 [Source:HGNC Symbol;Acc:HGNC:7997]
NRG1	258.10	NM_004495	neuregulin 1 [Source:HGNC Symbol;Acc:HGNC:7997]
NRG1	258.11	NM_013958	neuregulin 1 [Source:HGNC Symbol;Acc:HGNC:7997]
NRG1	258.12	NM_013964	neuregulin 1 [Source:HGNC Symbol;Acc:HGNC:7997]
NRG1	258.13	NM_013960	neuregulin 1 [Source:HGNC Symbol;Acc:HGNC:7997]
NRG1	258.14	NM_001159995	neuregulin 1 [Source:HGNC Symbol;Acc:HGNC:7997]
NRG1	258.15	NM_001159999	neuregulin 1 [Source:HGNC Symbol;Acc:HGNC:7997]
NRG1	258.16	NM_001322201	neuregulin 1 [Source:HGNC Symbol;Acc:HGNC:7997]
NRG1	258.17	NM_001322203	neuregulin 1 [Source:HGNC Symbol;Acc:HGNC:7997]
NRG1	258.18	NM_001160005	neuregulin 1 [Source:HGNC Symbol;Acc:HGNC:7997]
NRG1	258.19	NM_013962	neuregulin 1 [Source:HGNC Symbol;Acc:HGNC:7997]
NRG1	258.20	NM_001160008	neuregulin 1 [Source:HGNC Symbol;Acc:HGNC:7997]
ESYT3	259.1	NM_001322834	extended synaptotagmin 3 [Source:HGNC Symbol;Acc:HGNC:24295]
ESYT3	259.2	NM_031913	extended synaptotagmin 3 [Source:HGNC Symbol;Acc:HGNC:24295]
ESYT3	259.3	NM_001322831	extended synaptotagmin 3 [Source:HGNC Symbol;Acc:HGNC:24295]
LAMC1	260.1	NM_002293	laminin subunit gamma 1 [Source:HGNC Symbol;Acc:HGNC:6492]
TXLNA	261.1	NM_175852	taxilin alpha [Source:HGNC Symbol;Acc:HGNC:30685]
PRPF4B	262.1	NM_003913	pre-mRNA processing factor 4B [Source:HGNC Symbol;Acc:HGNC:17346]
NRADDP	263.1	N/A	N/A
FZR1	264.1	NM_001136197	fizzy and cell division cycle 20 related 1 [Source:HGNC Symbol;Acc:HGNC:24824]
FZR1	264.2	NM_001136198	fizzy and cell division cycle 20 related 1 [Source:HGNC Symbol;Acc:HGNC:24824]
FZR1	264.3	NM_016263	fizzy and cell division cycle 20 related 1 [Source:HGNC Symbol;Acc:HGNC:24824]
ZBTB16	265.1	NM_006006	zinc finger and BTB domain containing 16 [Source:HGNC Symbol;Acc:HGNC:12930]
ZBTB16	265.2	NM_001018011	zinc finger and BTB domain containing 16 [Source:HGNC Symbol;Acc:HGNC:12930]
DDIT4	266.1	NM_019058	DNA damage inducible transcript 4 [Source:HGNC Symbol;Acc:HGNC:24944]
KIF22	267.1	NM_001256270	kinesin family member 22 [Source:HGNC Symbol;Acc:HGNC:6391]
KIF22	267.2	NM_007317	kinesin family member 22 [Source:HGNC Symbol;Acc:HGNC:6391]
KIF22	267.3	NM_001256269	kinesin family member 22 [Source:HGNC Symbol;Acc:HGNC:6391]
RPAIN	268.1	NM_001160246	RPA interacting protein [Source:HGNC Symbol;Acc:HGNC:28641]
RPAIN	268.2	NM_001160243	RPA interacting protein [Source:HGNC Symbol;Acc:HGNC:28641]
RPAIN	268.3	NM_001033002	RPA interacting protein [Source:HGNC Symbol;Acc:HGNC:28641]
RPAIN	268.4	NM_001160244	RPA interacting protein [Source:HGNC Symbol;Acc:HGNC:28641]
RPAIN	268.5	NM_001160266	RPA interacting protein [Source:HGNC Symbol;Acc:HGNC:28641]
MYCBPAP	269.1	NM_032133	MYCBP associated protein [Source:HGNC Symbol;Acc:HGNC:19677]
C12ORF57	270.1	NM_001301836	chromosome 12 open reading frame 57 [Source:HGNC Symbol;Acc:HGNC:29521]
C12ORF57	270.2	NM_001301834	chromosome 12 open reading frame 57 [Source:HGNC Symbol;Acc:HGNC:29521]
C12ORF57	270.3	NM_001301837	chromosome 12 open reading frame 57 [Source:HGNC Symbol;Acc:HGNC:29521]
C12ORF57	270.4	NM_138425	chromosome 12 open reading frame 57 [Source:HGNC Symbol;Acc:HGNC:29521]
C12ORF57	270.5	NM_001301838	chromosome 12 open reading frame 57 [Source:HGNC Symbol;Acc:HGNC:29521]
JAGN1	271.1	NM_032492	jagunal homolog 1 [Source:HGNC Symbol;Acc:HGNC:26926]
THAP2	272.1	NM_031435	THAP domain containing 2 [Source:HGNC Symbol;Acc:HGNC:20854]
UNC80	273.1	NM_032504	unc-80 homolog, NALCN channel complex subunit [Source:HGNC Symbol;Acc:HGNC:26582]
UNC80	273.2	NM_182587	unc-80 homolog, NALCN channel complex subunit [Source:HGNC Symbol;Acc:HGNC:26582]
RAP1A	274.1	NM_001010935	RAP1A, member of RAS oncogene family [Source:HGNC Symbol;Acc:HGNC:9855]
RAP1A	274.2	NM_001291896	RAP1A, member of RAS oncogene family [Source:HGNC Symbol;Acc:HGNC:9855]
RAP1A	274.3	NM_002884	RAP1A, member of RAS oncogene family [Source:HGNC Symbol;Acc:HGNC:9855]
KCNJ2	275.1	NM_000891	potassium voltage-gated channel subfamily J member 2 [Source:HGNC Symbol;Acc:HGNC:6263]
MYOZ3	276.1	NM_001122853	myozenin 3 [Source:HGNC Symbol;Acc:HGNC:18565]
MYOZ3	276.2	NM_133371	myozenin 3 [Source:HGNC Symbol;Acc:HGNC:18565]
LOC100128252	277.1	N/A	N/A
AGK	278.1	NM_018238	acylglycerol kinase [Source:HGNC Symbol;Acc:HGNC:21869]
SLC17A9	279.1	NM_001302643	solute carrier family 17 member 9 [Source:HGNC Symbol;Acc:HGNC:16192]
SLC17A9	279.2	NM_022082	solute carrier family 17 member 9 [Source:HGNC Symbol;Acc:HGNC:16192]
C17ORF57	280.1	N/A	N/A
TPM4	281.1	NM_001145160	tropomyosin 4 [Source:HGNC Symbol;Acc:HGNC:12013]
TPM4	281.2	NM_003290	tropomyosin 4 [Source:HGNC Symbol;Acc:HGNC:12013]
R3HCC1L	282.1	NM_001256621	R3H domain and coiled-coil containing 1 like [Source:HGNC Symbol;Acc:HGNC:23512]
R3HCC1L	282.2	NM_001256619	R3H domain and coiled-coil containing 1 like [Source:HGNC Symbol;Acc:HGNC:23512]
R3HCC1L	282.3	NM_001351015	R3H domain and coiled-coil containing 1 like [Source:HGNC Symbol;Acc:HGNC:23512]
R3HCC1L	282.4	NM_001351013	R3H domain and coiled-coil containing 1 like [Source:HGNC Symbol;Acc:HGNC:23512]
R3HCC1L	282.5	NM_001351017	R3H domain and coiled-coil containing 1 like [Source:HGNC Symbol;Acc:HGNC:23512]
R3HCC1L	282.6	NM_001351010	R3H domain and coiled-coil containing 1 like [Source:HGNC Symbol;Acc:HGNC:23512]
R3HCC1L	282.7	NM_001351011	R3H domain and coiled-coil containing 1 like [Source:HGNC Symbol;Acc:HGNC:23512]
R3HCC1L	282.8	NM_001351016	R3H domain and coiled-coil containing 1 like [Source:HGNC Symbol;Acc:HGNC:23512]
R3HCC1L	282.9	NM_001351012	R3H domain and coiled-coil containing 1 like [Source:HGNC Symbol;Acc:HGNC:23512]
R3HCC1L	282.10	NM_014472	R3H domain and coiled-coil containing 1 like [Source:HGNC Symbol;Acc:HGNC:23512]
R3HCC1L	282.11	NM_001256620	R3H domain and coiled-coil containing 1 like [Source:HGNC Symbol;Acc:HGNC:23512]
R3HCC1L	282.12	NM_138469	R3H domain and coiled-coil containing 1 like [Source:HGNC Symbol;Acc:HGNC:23512]
R3HCC1L	282.13	NM_001351014	R3H domain and coiled-coil containing 1 like [Source:HGNC Symbol;Acc:HGNC:23512]
SRF	283.1	NM_003131	serum response factor [Source:HGNC Symbol;Acc:HGNC:11291]
SRF	283.2	NM_001292001	serum response factor [Source:HGNC Symbol;Acc:HGNC:11291]
PAPPA	284.1	NM_002581	pappalysin 1 [Source:HGNC Symbol;Acc:HGNC:8602]
GPD1L	285.1	NM_015141	glycerol-3-phosphate dehydrogenase 1 like [Source:HGNC Symbol;Acc:HGNC:28956]
GPX4	286.1	NM_002085	glutathione peroxidase 4 [Source:HGNC Symbol;Acc:HGNC:4556]
GPX4	286.2	NM_001039847	glutathione peroxidase 4 [Source:HGNC Symbol;Acc:HGNC:4556]
GPX4	286.3	NM_001039848	glutathione peroxidase 4 [Source:HGNC Symbol;Acc:HGNC:4556]
KLHDC8B	287.1	NM_173546	kelch domain containing 8B [Source:HGNC Symbol;Acc:HGNC:28557]
PLEKHG3	288.1	NM_001308147	pleckstrin homology and RhoGEF domain containing G3 [Source:HGNC Symbol;Acc:HGNC:20364]
RUSC1	289.1	NM_001105203	RUN and SH3 domain containing 1 [Source:HGNC Symbol;Acc:HGNC:17153]
RUSC1	289.2	NM_001278227	RUN and SH3 domain containing 1 [Source:HGNC Symbol;Acc:HGNC:17153]
RUSC1	289.3	NM_001278229	RUN and SH3 domain containing 1 [Source:HGNC Symbol;Acc:HGNC:17153]
RUSC1	289.4	NM_001278228	RUN and SH3 domain containing 1 [Source:HGNC Symbol;Acc:HGNC:17153]
RUSC1	289.5	NM_001105205	RUN and SH3 domain containing 1 [Source:HGNC Symbol;Acc:HGNC:17153]
RUSC1	289.6	NM_014328	RUN and SH3 domain containing 1 [Source:HGNC Symbol;Acc:HGNC:17153]
RUSC1	289.7	NM_001278230	RUN and SH3 domain containing 1 [Source:HGNC Symbol;Acc:HGNC:17153]
RUSC1	289.8	NM_001105204	RUN and SH3 domain containing 1 [Source:HGNC Symbol;Acc:HGNC:17153]
SNX10	290.1	NM_001199835	sorting nexin 10 [Source:HGNC Symbol;Acc:HGNC:14974]
SNX10	290.2	NM_001199838	sorting nexin 10 [Source:HGNC Symbol;Acc:HGNC:14974]
SNX10	290.3	NM_001318198	sorting nexin 10 [Source:HGNC Symbol;Acc:HGNC:14974]
SNX10	290.4	NM_013322	sorting nexin 10 [Source:HGNC Symbol;Acc:HGNC:14974]
SNX10	290.5	NM_001199837	sorting nexin 10 [Source:HGNC Symbol;Acc:HGNC:14974]
SNX10	290.6	NM_001318199	sorting nexin 10 [Source:HGNC Symbol;Acc:HGNC:14974]
LNP1	291.1	NM_001085451	leukemia NUP98 fusion partner 1 [Source:HGNC Symbol;Acc:HGNC:28014]
DGKH	292.1	NM_001204504	diacylglycerol kinase eta [Source:HGNC Symbol;Acc:HGNC:2854]
DGKH	292.2	NM_152910	diacylglycerol kinase eta [Source:HGNC Symbol;Acc:HGNC:2854]
DGKH	292.3	NM_001204505	diacylglycerol kinase eta [Source:HGNC Symbol;Acc:HGNC:2854]
DGKH	292.4	NM_178009	diacylglycerol kinase eta [Source:HGNC Symbol;Acc:HGNC:2854]
DGKH	292.5	NM_001297429	diacylglycerol kinase eta [Source:HGNC Symbol;Acc:HGNC:2854]
DGKH	292.6	NM_001204506	diacylglycerol kinase eta [Source:HGNC Symbol;Acc:HGNC:2854]
NECAP1	293.1	NM_015509	NECAP endocytosis associated 1 [Source:HGNC Symbol;Acc:HGNC:24539]
C14ORF132	294.1	NM_001282463	chromosome 14 open reading frame 132 [Source:HGNC Symbol;Acc:HGNC:20346]
C14ORF132	294.2	NM_001289139	chromosome 14 open reading frame 132 [Source:HGNC Symbol;Acc:HGNC:20346]
C14ORF132	294.3	NM_001252507	chromosome 14 open reading frame 132 [Source:HGNC Symbol;Acc:HGNC:20346]
C14ORF132	294.4	NM_001282464	chromosome 14 open reading frame 132 [Source:HGNC Symbol;Acc:HGNC:20346]
SERTM1	295.1	NM_203451	serine rich and transmembrane domain containing 1 [Source:HGNC Symbol;Acc:HGNC:33792]
ZBTB1	296.1	NM_001123329	zinc finger and BTB domain containing 1 [Source:HGNC Symbol;Acc:HGNC:20259]
ZBTB1	296.2	NM_014950	zinc finger and BTB domain containing 1 [Source:HGNC Symbol;Acc:HGNC:20259]
IPO11	297.1	NM_001134779	importin 11 [Source:HGNC Symbol;Acc:HGNC:20628]
IPO11	297.2	NM_016338	importin 11 [Source:HGNC Symbol;Acc:HGNC:20628]
PAAF1	298.1	NM_025155	proteasomal ATPase associated factor 1 [Source:HGNC Symbol;Acc:HGNC:25687]
PAAF1	298.2	NM_001267806	proteasomal ATPase associated factor 1 [Source:HGNC Symbol;Acc:HGNC:25687]
PAAF1	298.3	NM_001267805	proteasomal ATPase associated factor 1 [Source:HGNC Symbol;Acc:HGNC:25687]
PAAF1	298.4	NM_001267804	proteasomal ATPase associated factor 1 [Source:HGNC Symbol;Acc:HGNC:25687]
PAAF1	298.5	NM_001267803	proteasomal ATPase associated factor 1 [Source:HGNC Symbol;Acc:HGNC:25687]
LIN37	299.1	NM_019104	lin-37 DREAM MuvB core complex component [Source:HGNC Symbol;Acc:HGNC:33234]
KCTD3	300.1	NM_001319294	potassium channel tetramerization domain containing 3 [Source:HGNC Symbol;Acc:HGNC:21305]
KCTD3	300.2	NM_001319295	potassium channel tetramerization domain containing 3 [Source:HGNC Symbol;Acc:HGNC:21305]
KCTD3	300.3	NM_016121	potassium channel tetramerization domain containing 3 [Source:HGNC Symbol;Acc:HGNC:21305]
AK5	301.1	NM_012093	adenylate kinase 5 [Source:HGNC Symbol;Acc:HGNC:365]
AK5	301.2	NM_174858	adenylate kinase 5 [Source:HGNC Symbol;Acc:HGNC:365]
RBP7	302.1	NM_052960	retinol binding protein 7 [Source:HGNC Symbol;Acc:HGNC:30316]
GRIA3	303.1	NM_007325	glutamate ionotropic receptor AMPA type subunit 3 [Source:HGNC Symbol;Acc:HGNC:4573]
GRIA3	303.2	NM_001256743	glutamate ionotropic receptor AMPA type subunit 3 [Source:HGNC Symbol;Acc:HGNC:4573]
GRIA3	303.3	NM_000828	glutamate ionotropic receptor AMPA type subunit 3 [Source:HGNC Symbol;Acc:HGNC:4573]
SECISBP2	304.1	NM_001282690	SECIS binding protein 2 [Source:HGNC Symbol;Acc:HGNC:30972]
SECISBP2	304.2	NM_001282689	SECIS binding protein 2 [Source:HGNC Symbol;Acc:HGNC:30972]
SECISBP2	304.3	NM_001282688	SECIS binding protein 2 [Source:HGNC Symbol;Acc:HGNC:30972]
SECISBP2	304.4	NM_024077	SECIS binding protein 2 [Source:HGNC Symbol;Acc:HGNC:30972]
TPST1	305.1	NM_003596	tyrosylprotein sulfotransferase 1 [Source:HGNC Symbol;Acc:HGNC:12020]
IRX5	306.1	NM_001252197	iroquois homeobox 5 [Source:HGNC Symbol;Acc:HGNC:14361]
IRX5	306.2	NM_005853	iroquois homeobox 5 [Source:HGNC Symbol;Acc:HGNC:14361]
PSTK	307.1	NM_153336	phosphoseryl-tRNA kinase [Source:HGNC Symbol;Acc:HGNC:28578]
KCNE4	308.1	NM_080671	potassium voltage-gated channel subfamily E regulatory subunit 4 [Source:HGNC Symbol;Acc:HGNC:6244]
IER5	309.1	NM_016545	immediate early response 5 [Source:HGNC Symbol;Acc:HGNC:5393]
TPPP2	310.1	NM_173846	tubulin polymerization promoting protein family member 2 [Source:HGNC Symbol;Acc:HGNC:19293]
2009-09-01	311.1	N/A	N/A
DRG2	312.1	NM_001388	developmentally regulated GTP binding protein 2 [Source:HGNC Symbol;Acc:HGNC:3030]
DRG2	312.2	NM_001330144	developmentally regulated GTP binding protein 2 [Source:HGNC Symbol;Acc:HGNC:3030]
FAM43B	313.1	NM_207334	family with sequence similarity 43 member B [Source:HGNC Symbol;Acc:HGNC:31791]
RWDD2A	314.1	NM_001322336	RWD domain containing 2A [Source:HGNC Symbol;Acc:HGNC:21385]
RWDD2A	314.2	NM_033411	RWD domain containing 2A [Source:HGNC Symbol;Acc:HGNC:21385]
RWDD2A	314.3	NM_001322337	RWD domain containing 2A [Source:HGNC Symbol;Acc:HGNC:21385]
RWDD2A	314.4	NM_001322335	RWD domain containing 2A [Source:HGNC Symbol;Acc:HGNC:21385]
HOXC11	315.1	NM_014212	homeobox C11 [Source:HGNC Symbol;Acc:HGNC:5123]
MIR3678	316.1	N/A	N/A
ZNF441	317.1	NM_152355	zinc finger protein 441 [Source:HGNC Symbol;Acc:HGNC:20875]
PRMT3	318.1	NM_001145167	protein arginine methyltransferase 3 [Source:HGNC Symbol;Acc:HGNC:30163]
PRMT3	318.2	NM_005788	protein arginine methyltransferase 3 [Source:HGNC Symbol;Acc:HGNC:30163]
PRMT3	318.3	NM_001145166	protein arginine methyltransferase 3 [Source:HGNC Symbol;Acc:HGNC:30163]
PYROXD1	319.1	NM_024854	pyridine nucleotide-disulphide oxidoreductase domain 1 [Source:HGNC Symbol;Acc:HGNC:26162]
PACRGL	320.1	NM_001330747	parkin coregulated like [Source:HGNC Symbol;Acc:HGNC:28442]
PACRGL	320.2	NM_001330746	parkin coregulated like [Source:HGNC Symbol;Acc:HGNC:28442]
PACRGL	320.3	NM_001330748	parkin coregulated like [Source:HGNC Symbol;Acc:HGNC:28442]
PACRGL	320.4	NM_001317849	parkin coregulated like [Source:HGNC Symbol;Acc:HGNC:28442]
PACRGL	320.5	NM_001330745	parkin coregulated like [Source:HGNC Symbol;Acc:HGNC:28442]
PACRGL	320.6	NM_001258345	parkin coregulated like [Source:HGNC Symbol;Acc:HGNC:28442]
PACRGL	320.7	NM_145048	parkin coregulated like [Source:HGNC Symbol;Acc:HGNC:28442]
PACRGL	320.8	NM_001130727	parkin coregulated like [Source:HGNC Symbol;Acc:HGNC:28442]
PACRGL	320.9	NM_001258346	parkin coregulated like [Source:HGNC Symbol;Acc:HGNC:28442]
RAB18	321.1	NM_001256412	RAB18, member RAS oncogene family [Source:HGNC Symbol;Acc:HGNC:14244]
RAB18	321.2	NM_001256410	RAB18, member RAS oncogene family [Source:HGNC Symbol;Acc:HGNC:14244]
RAB18	321.3	NM_021252	RAB18, member RAS oncogene family [Source:HGNC Symbol;Acc:HGNC:14244]
RAB18	321.4	NM_001256411	RAB18, member RAS oncogene family [Source:HGNC Symbol;Acc:HGNC:14244]
RAB18	321.5	NM_001256415	RAB18, member RAS oncogene family [Source:HGNC Symbol;Acc:HGNC:14244]
PRKG1	322.1	NM_001098512	protein kinase, cGMP-dependent, type I [Source:HGNC Symbol;Acc:HGNC:9414]
PRKG1	322.2	NM_006258	protein kinase, cGMP-dependent, type I [Source:HGNC Symbol;Acc:HGNC:9414]
TPM1	323.1	NM_001301244	tropomyosin 1 [Source:HGNC Symbol;Acc:HGNC:12010]
TPM1	323.2	NM_001018005	tropomyosin 1 [Source:HGNC Symbol;Acc:HGNC:12010]
TPM1	323.3	NM_000366	tropomyosin 1 [Source:HGNC Symbol;Acc:HGNC:12010]
TPM1	323.4	NM_001330346	tropomyosin 1 [Source:HGNC Symbol;Acc:HGNC:12010]
TPM1	323.5	NM_001018020	tropomyosin 1 [Source:HGNC Symbol;Acc:HGNC:12010]
TPM1	323.6	NM_001018004	tropomyosin 1 [Source:HGNC Symbol;Acc:HGNC:12010]
TPM1	323.7	NM_001301289	tropomyosin 1 [Source:HGNC Symbol;Acc:HGNC:12010]
TPM1	323.8	NM_001330344	tropomyosin 1 [Source:HGNC Symbol;Acc:HGNC:12010]
TPM1	323.9	NM_001018008	tropomyosin 1 [Source:HGNC Symbol;Acc:HGNC:12010]
TPM1	323.10	NM_001018006	tropomyosin 1 [Source:HGNC Symbol;Acc:HGNC:12010]
TPM1	323.11	NM_001018007	tropomyosin 1 [Source:HGNC Symbol;Acc:HGNC:12010]
TPM1	323.12	NM_001330351	tropomyosin 1 [Source:HGNC Symbol;Acc:HGNC:12010]
SHBG	324.1	NM_001289114	sex hormone binding globulin [Source:HGNC Symbol;Acc:HGNC:10839]
SHBG	324.2	NM_001146279	sex hormone binding globulin [Source:HGNC Symbol;Acc:HGNC:10839]
SHBG	324.3	NM_001289116	sex hormone binding globulin [Source:HGNC Symbol;Acc:HGNC:10839]
SHBG	324.4	NM_001040	sex hormone binding globulin [Source:HGNC Symbol;Acc:HGNC:10839]
SHBG	324.5	NM_001146281	sex hormone binding globulin [Source:HGNC Symbol;Acc:HGNC:10839]
SHBG	324.6	NM_001146280	sex hormone binding globulin [Source:HGNC Symbol;Acc:HGNC:10839]
SHBG	324.7	NM_001289115	sex hormone binding globulin [Source:HGNC Symbol;Acc:HGNC:10839]
SHBG	324.8	NM_001289113	sex hormone binding globulin [Source:HGNC Symbol;Acc:HGNC:10839]
OTUD6B	325.1	NM_016023	OTU domain containing 6B [Source:HGNC Symbol;Acc:HGNC:24281]
OTUD6B	325.2	NM_001286745	OTU domain containing 6B [Source:HGNC Symbol;Acc:HGNC:24281]
PGAM5	326.1	NM_001170544	PGAM family member 5, mitochondrial serine/threonine protein phosphatase [Source:HGNC Symbol;Acc:HGNC:28763]
PGAM5	326.2	NM_001170543	PGAM family member 5, mitochondrial serine/threonine protein phosphatase [Source:HGNC Symbol;Acc:HGNC:28763]
PGAM5	326.3	NM_138575	PGAM family member 5, mitochondrial serine/threonine protein phosphatase [Source:HGNC Symbol;Acc:HGNC:28763]
ZIC3	327.1	NM_003413	Zic family member 3 [Source:HGNC Symbol;Acc:HGNC:12874]
ZIC3	327.2	NM_001330661	Zic family member 3 [Source:HGNC Symbol;Acc:HGNC:12874]
RNF167	328.1	NM_001320364	ring finger protein 167 [Source:HGNC Symbol;Acc:HGNC:24544]
RNF167	328.2	NM_001320363	ring finger protein 167 [Source:HGNC Symbol;Acc:HGNC:24544]
RNF167	328.3	NM_015528	ring finger protein 167 [Source:HGNC Symbol;Acc:HGNC:24544]
RNF167	328.4	NM_001320357	ring finger protein 167 [Source:HGNC Symbol;Acc:HGNC:24544]
RNF167	328.5	NM_001320365	ring finger protein 167 [Source:HGNC Symbol;Acc:HGNC:24544]
RNF167	328.6	NM_001320362	ring finger protein 167 [Source:HGNC Symbol;Acc:HGNC:24544]
RNF167	328.7	NM_001320358	ring finger protein 167 [Source:HGNC Symbol;Acc:HGNC:24544]
RNF167	328.8	NM_001320356	ring finger protein 167 [Source:HGNC Symbol;Acc:HGNC:24544]
RNF167	328.9	NM_001320361	ring finger protein 167 [Source:HGNC Symbol;Acc:HGNC:24544]
RNF167	328.10	NM_001320360	ring finger protein 167 [Source:HGNC Symbol;Acc:HGNC:24544]
RNF167	328.11	NM_001320359	ring finger protein 167 [Source:HGNC Symbol;Acc:HGNC:24544]
WDTC1	329.1	NM_001276252	WD and tetratricopeptide repeats 1 [Source:HGNC Symbol;Acc:HGNC:29175]
WDTC1	329.2	NM_015023	WD and tetratricopeptide repeats 1 [Source:HGNC Symbol;Acc:HGNC:29175]
FREM2	330.1	NM_207361	FRAS1 related extracellular matrix protein 2 [Source:HGNC Symbol;Acc:HGNC:25396]
PMPCA	331.1	NM_001282946	peptidase, mitochondrial processing alpha subunit [Source:HGNC Symbol;Acc:HGNC:18667]
PMPCA	331.2	NM_001282944	peptidase, mitochondrial processing alpha subunit [Source:HGNC Symbol;Acc:HGNC:18667]
PMPCA	331.3	NM_015160	peptidase, mitochondrial processing alpha subunit [Source:HGNC Symbol;Acc:HGNC:18667]
PFKFB2	332.1	NM_001018053	6-phosphofructo-2-kinase/fructose-2,6-biphosphatase 2 [Source:HGNC Symbol;Acc:HGNC:8873]
PFKFB2	332.2	NM_006212	6-phosphofructo-2-kinase/fructose-2,6-biphosphatase 2 [Source:HGNC Symbol;Acc:HGNC:8873]
BANK1	333.1	NM_001127507	B-cell scaffold protein with ankyrin repeats 1 [Source:HGNC Symbol;Acc:HGNC:18233]
BANK1	333.2	NM_017935	B-cell scaffold protein with ankyrin repeats 1 [Source:HGNC Symbol;Acc:HGNC:18233]
BANK1	333.3	NM_001083907	B-cell scaffold protein with ankyrin repeats 1 [Source:HGNC Symbol;Acc:HGNC:18233]
TDG	334.1	NM_003211	thymine DNA glycosylase [Source:HGNC Symbol;Acc:HGNC:11700]
MEIS1	335.1	NM_002398	Meis homeobox 1 [Source:HGNC Symbol;Acc:HGNC:7000]
CRISPLD2	336.1	NM_031476	cysteine rich secretory protein LCCL domain containing 2 [Source:HGNC Symbol;Acc:HGNC:25248]
CNEP1R1	337.1	NM_153261	CTD nuclear envelope phosphatase 1 regulatory subunit 1 [Source:HGNC Symbol;Acc:HGNC:26759]
CNEP1R1	337.2	NM_001281789	CTD nuclear envelope phosphatase 1 regulatory subunit 1 [Source:HGNC Symbol;Acc:HGNC:26759]
RAB7A	338.1	NM_004637	RAB7A, member RAS oncogene family [Source:HGNC Symbol;Acc:HGNC:9788]
ATP6V1C1	339.1	NM_001695	ATPase H+ transporting V1 subunit C1 [Source:HGNC Symbol;Acc:HGNC:856]
SLC25A44	340.1	NM_014655	solute carrier family 25 member 44 [Source:HGNC Symbol;Acc:HGNC:29036]
SLC25A44	340.2	NM_001286184	solute carrier family 25 member 44 [Source:HGNC Symbol;Acc:HGNC:29036]
ZNF491	341.1	NM_152356	zinc finger protein 491 [Source:HGNC Symbol;Acc:HGNC:23706]
ZDHHC16	342.1	NM_198044	zinc finger DHHC-type containing 16 [Source:HGNC Symbol;Acc:HGNC:20714]
ZDHHC16	342.2	NM_198045	zinc finger DHHC-type containing 16 [Source:HGNC Symbol;Acc:HGNC:20714]
ZDHHC16	342.3	NM_001287804	zinc finger DHHC-type containing 16 [Source:HGNC Symbol;Acc:HGNC:20714]
ZDHHC16	342.4	NM_032327	zinc finger DHHC-type containing 16 [Source:HGNC Symbol;Acc:HGNC:20714]
ZDHHC16	342.5	NM_001287803	zinc finger DHHC-type containing 16 [Source:HGNC Symbol;Acc:HGNC:20714]
ZDHHC16	342.6	NM_198046	zinc finger DHHC-type containing 16 [Source:HGNC Symbol;Acc:HGNC:20714]
ZDHHC16	342.7	NM_198043	zinc finger DHHC-type containing 16 [Source:HGNC Symbol;Acc:HGNC:20714]
CCDC170	343.1	NM_025059	coiled-coil domain containing 170 [Source:HGNC Symbol;Acc:HGNC:21177]
DDA1	344.1	NM_024050	DET1 and DDB1 associated 1 [Source:HGNC Symbol;Acc:HGNC:28360]
NEO1	345.1	NM_001172624	neogenin 1 [Source:HGNC Symbol;Acc:HGNC:7754]
NEO1	345.2	NM_002499	neogenin 1 [Source:HGNC Symbol;Acc:HGNC:7754]
NEO1	345.3	NM_001172623	neogenin 1 [Source:HGNC Symbol;Acc:HGNC:7754]
MRPL48	346.1	NM_001318498	mitochondrial ribosomal protein L48 [Source:HGNC Symbol;Acc:HGNC:16653]
MRPL48	346.2	NM_016055	mitochondrial ribosomal protein L48 [Source:HGNC Symbol;Acc:HGNC:16653]
MRPL48	346.3	NM_001318499	mitochondrial ribosomal protein L48 [Source:HGNC Symbol;Acc:HGNC:16653]
MRPL48	346.4	NM_001318500	mitochondrial ribosomal protein L48 [Source:HGNC Symbol;Acc:HGNC:16653]
C8ORF47	347.1	N/A	N/A
DNAJA1	348.1	NM_001539	DnaJ heat shock protein family (Hsp40) member A1 [Source:HGNC Symbol;Acc:HGNC:5229]
DNAJA1	348.2	NM_001314039	DnaJ heat shock protein family (Hsp40) member A1 [Source:HGNC Symbol;Acc:HGNC:5229]
ADD1	349.1	NM_001119	adducin 1 [Source:HGNC Symbol;Acc:HGNC:243]
ADD1	349.2	NM_001286645	adducin 1 [Source:HGNC Symbol;Acc:HGNC:243]
ADD1	349.3	NM_176801	adducin 1 [Source:HGNC Symbol;Acc:HGNC:243]
ADD1	349.4	NM_014189	adducin 1 [Source:HGNC Symbol;Acc:HGNC:243]
ADD1	349.5	NM_014190	adducin 1 [Source:HGNC Symbol;Acc:HGNC:243]
ESCO2	350.1	NM_001017420	establishment of sister chromatid cohesion N-acetyltransferase 2 [Source:HGNC Symbol;Acc:HGNC:27230]
TMEM235	351.1	NM_001204212	transmembrane protein 235 [Source:HGNC Symbol;Acc:HGNC:27563]
TMEM235	351.2	NM_001204210	transmembrane protein 235 [Source:HGNC Symbol;Acc:HGNC:27563]
TMEM235	351.3	NM_001204211	transmembrane protein 235 [Source:HGNC Symbol;Acc:HGNC:27563]
POLK	352.1	NM_016218	DNA polymerase kappa [Source:HGNC Symbol;Acc:HGNC:9183]
ITGA4	353.1	NM_001316312	integrin subunit alpha 4 [Source:HGNC Symbol;Acc:HGNC:6140]
ITGA4	353.2	NM_000885	integrin subunit alpha 4 [Source:HGNC Symbol;Acc:HGNC:6140]
LOC729683	354.1	N/A	N/A
EPHB6	355.1	NM_001280795	EPH receptor B6 [Source:HGNC Symbol;Acc:HGNC:3396]
EPHB6	355.2	NM_004445	EPH receptor B6 [Source:HGNC Symbol;Acc:HGNC:3396]
EPHB6	355.3	NM_001280794	EPH receptor B6 [Source:HGNC Symbol;Acc:HGNC:3396]
CDC42EP1	356.1	NM_152243	CDC42 effector protein 1 [Source:HGNC Symbol;Acc:HGNC:17014]
CDK5R2	357.1	NM_003936	cyclin dependent kinase 5 regulatory subunit 2 [Source:HGNC Symbol;Acc:HGNC:1776]
CBY1	358.1	NM_015373	chibby family member 1, beta catenin antagonist [Source:HGNC Symbol;Acc:HGNC:1307]
CBY1	358.2	NM_001002880	chibby family member 1, beta catenin antagonist [Source:HGNC Symbol;Acc:HGNC:1307]
NR1H3	359.1	NM_001130102	nuclear receptor subfamily 1 group H member 3 [Source:HGNC Symbol;Acc:HGNC:7966]
NR1H3	359.2	NM_005693	nuclear receptor subfamily 1 group H member 3 [Source:HGNC Symbol;Acc:HGNC:7966]
NR1H3	359.3	NM_001130101	nuclear receptor subfamily 1 group H member 3 [Source:HGNC Symbol;Acc:HGNC:7966]
NR1H3	359.4	NM_001251935	nuclear receptor subfamily 1 group H member 3 [Source:HGNC Symbol;Acc:HGNC:7966]
NR1H3	359.5	NM_001251934	nuclear receptor subfamily 1 group H member 3 [Source:HGNC Symbol;Acc:HGNC:7966]
DSE	360.1	NM_001080976	dermatan sulfate epimerase [Source:HGNC Symbol;Acc:HGNC:21144]
DSE	360.2	NM_001322941	dermatan sulfate epimerase [Source:HGNC Symbol;Acc:HGNC:21144]
DSE	360.3	NM_001322944	dermatan sulfate epimerase [Source:HGNC Symbol;Acc:HGNC:21144]
DSE	360.4	NM_001322939	dermatan sulfate epimerase [Source:HGNC Symbol;Acc:HGNC:21144]
DSE	360.5	NM_001322938	dermatan sulfate epimerase [Source:HGNC Symbol;Acc:HGNC:21144]
DSE	360.6	NM_001322937	dermatan sulfate epimerase [Source:HGNC Symbol;Acc:HGNC:21144]
DSE	360.7	NM_001322943	dermatan sulfate epimerase [Source:HGNC Symbol;Acc:HGNC:21144]
DSE	360.8	NM_013352	dermatan sulfate epimerase [Source:HGNC Symbol;Acc:HGNC:21144]
DSE	360.9	NM_001322940	dermatan sulfate epimerase [Source:HGNC Symbol;Acc:HGNC:21144]
CCDC27	361.1	NM_152492	coiled-coil domain containing 27 [Source:HGNC Symbol;Acc:HGNC:26546]
GLP1R	362.1	NM_002062	glucagon like peptide 1 receptor [Source:HGNC Symbol;Acc:HGNC:4324]
DCAF4	363.1	NM_001163509	DDB1 and CUL4 associated factor 4 [Source:HGNC Symbol;Acc:HGNC:20229]
DCAF4	363.2	NM_015604	DDB1 and CUL4 associated factor 4 [Source:HGNC Symbol;Acc:HGNC:20229]
DCAF4	363.3	NM_001163508	DDB1 and CUL4 associated factor 4 [Source:HGNC Symbol;Acc:HGNC:20229]
DCAF4	363.4	NM_001352447	DDB1 and CUL4 associated factor 4 [Source:HGNC Symbol;Acc:HGNC:20229]
DCAF4	363.5	NM_181341	DDB1 and CUL4 associated factor 4 [Source:HGNC Symbol;Acc:HGNC:20229]
DCAF4	363.6	NM_181340	DDB1 and CUL4 associated factor 4 [Source:HGNC Symbol;Acc:HGNC:20229]
PDCD11	364.1	NM_014976	programmed cell death 11 [Source:HGNC Symbol;Acc:HGNC:13408]
SYNPR	365.1	NM_144642	synaptoporin [Source:HGNC Symbol;Acc:HGNC:16507]
SYNPR	365.2	NM_001130003	synaptoporin [Source:HGNC Symbol;Acc:HGNC:16507]
THAP11	366.1	NM_020457	THAP domain containing 11 [Source:HGNC Symbol;Acc:HGNC:23194]
NUTF2	367.1	NM_001322041	nuclear transport factor 2 [Source:HGNC Symbol;Acc:HGNC:13722]
NUTF2	367.2	NM_001322040	nuclear transport factor 2 [Source:HGNC Symbol;Acc:HGNC:13722]
NUTF2	367.3	NM_001322038	nuclear transport factor 2 [Source:HGNC Symbol;Acc:HGNC:13722]
NUTF2	367.4	NM_001322039	nuclear transport factor 2 [Source:HGNC Symbol;Acc:HGNC:13722]
NUTF2	367.5	NM_005796	nuclear transport factor 2 [Source:HGNC Symbol;Acc:HGNC:13722]
GINS1	368.1	NM_021067	GINS complex subunit 1 [Source:HGNC Symbol;Acc:HGNC:28980]
LOC407835	369.1	N/A	N/A
SCAF1	370.1	NM_021228	SR-related CTD associated factor 1 [Source:HGNC Symbol;Acc:HGNC:30403]
HECW1	371.1	NM_015052	HECT, C2 and WW domain containing E3 ubiquitin protein ligase 1 [Source:HGNC Symbol;Acc:HGNC:22195]
HECW1	371.2	NM_001287059	HECT, C2 and WW domain containing E3 ubiquitin protein ligase 1 [Source:HGNC Symbol;Acc:HGNC:22195]
BAG2	372.1	NM_004282	BCL2 associated athanogene 2 [Source:HGNC Symbol;Acc:HGNC:938]
ZFPL1	373.1	NM_006782	zinc finger protein like 1 [Source:HGNC Symbol;Acc:HGNC:12868]
C2ORF69	374.1	NM_153689	chromosome 2 open reading frame 69 [Source:HGNC Symbol;Acc:HGNC:26799]
SLC25A4	375.1	NM_001151	solute carrier family 25 member 4 [Source:HGNC Symbol;Acc:HGNC:10990]
LRRC3	376.1	NM_030891	leucine rich repeat containing 3 [Source:HGNC Symbol;Acc:HGNC:14965]
C14ORF45	377.1	N/A	N/A
TMEM219	378.1	NM_194280	transmembrane protein 219 [Source:HGNC Symbol;Acc:HGNC:25201]
TMEM219	378.2	NM_001083613	transmembrane protein 219 [Source:HGNC Symbol;Acc:HGNC:25201]
SPAG1	379.1	NM_172218	sperm associated antigen 1 [Source:HGNC Symbol;Acc:HGNC:11212]
SPAG1	379.2	NM_003114	sperm associated antigen 1 [Source:HGNC Symbol;Acc:HGNC:11212]
EPDR1	380.1	NM_001242948	ependymin related 1 [Source:HGNC Symbol;Acc:HGNC:17572]
EPDR1	380.2	NM_017549	ependymin related 1 [Source:HGNC Symbol;Acc:HGNC:17572]
EPDR1	380.3	NM_001242946	ependymin related 1 [Source:HGNC Symbol;Acc:HGNC:17572]
EME1	381.1	NM_152463	essential meiotic structure-specific endonuclease 1 [Source:HGNC Symbol;Acc:HGNC:24965]
EME1	381.2	NM_001166131	essential meiotic structure-specific endonuclease 1 [Source:HGNC Symbol;Acc:HGNC:24965]
PRR5-ARHGAP8	382.1	NM_181334	PRR5-ARHGAP8 readthrough [Source:HGNC Symbol;Acc:HGNC:34512]
PRR5	383.1	NM_001198721	proline rich 5 [Source:HGNC Symbol;Acc:HGNC:31682]
PRR5	383.2	NM_015366	proline rich 5 [Source:HGNC Symbol;Acc:HGNC:31682]
PRR5	383.3	NM_001017529	proline rich 5 [Source:HGNC Symbol;Acc:HGNC:31682]
PRR5	383.4	NM_001017530	proline rich 5 [Source:HGNC Symbol;Acc:HGNC:31682]
PRR5	383.5	NM_001017528	proline rich 5 [Source:HGNC Symbol;Acc:HGNC:31682]
PRR5	383.6	NM_181333	proline rich 5 [Source:HGNC Symbol;Acc:HGNC:31682]
B3GNT5	384.1	NM_032047	UDP-GlcNAc:betaGal beta-1,3-N-acetylglucosaminyltransferase 5 [Source:HGNC Symbol;Acc:HGNC:15684]
FUT11	385.1	NM_001284194	fucosyltransferase 11 [Source:HGNC Symbol;Acc:HGNC:19233]
FUT11	385.2	NM_173540	fucosyltransferase 11 [Source:HGNC Symbol;Acc:HGNC:19233]
THEGL	386.1	NM_001256475	theg spermatid protein like [Source:HGNC Symbol;Acc:HGNC:43771]
CD109	387.1	NM_133493	CD109 molecule [Source:HGNC Symbol;Acc:HGNC:21685]
CD109	387.2	NM_001159587	CD109 molecule [Source:HGNC Symbol;Acc:HGNC:21685]
CD109	387.3	NM_001159588	CD109 molecule [Source:HGNC Symbol;Acc:HGNC:21685]
HOXC4	388.1	NM_153633	homeobox C4 [Source:HGNC Symbol;Acc:HGNC:5126]
HOXC4	388.2	NM_014620	homeobox C4 [Source:HGNC Symbol;Acc:HGNC:5126]
HOXC6	389.1	NM_153693	homeobox C6 [Source:HGNC Symbol;Acc:HGNC:5128]
HOXC6	389.2	NM_004503	homeobox C6 [Source:HGNC Symbol;Acc:HGNC:5128]
HOXC5	390.1	NM_018953	homeobox C5 [Source:HGNC Symbol;Acc:HGNC:5127]
HLX	391.1	NM_021958	H2.0 like homeobox [Source:HGNC Symbol;Acc:HGNC:4978]
CASR	392.1	NM_000388	calcium sensing receptor [Source:HGNC Symbol;Acc:HGNC:1514]
CASR	392.2	NM_001178065	calcium sensing receptor [Source:HGNC Symbol;Acc:HGNC:1514]
FAM222A	393.1	NM_032829	family with sequence similarity 222 member A [Source:HGNC Symbol;Acc:HGNC:25915]
SCAF8	394.1	NM_001286189	SR-related CTD associated factor 8 [Source:HGNC Symbol;Acc:HGNC:20959]
SCAF8	394.2	NM_001286188	SR-related CTD associated factor 8 [Source:HGNC Symbol;Acc:HGNC:20959]
SCAF8	394.3	NM_001286194	SR-related CTD associated factor 8 [Source:HGNC Symbol;Acc:HGNC:20959]
SCAF8	394.4	NM_014892	SR-related CTD associated factor 8 [Source:HGNC Symbol;Acc:HGNC:20959]
SCAF8	394.5	NM_001286199	SR-related CTD associated factor 8 [Source:HGNC Symbol;Acc:HGNC:20959]
ZNF488	395.1	NM_001346932	zinc finger protein 488 [Source:HGNC Symbol;Acc:HGNC:23535]
ZNF488	395.2	NM_001346933	zinc finger protein 488 [Source:HGNC Symbol;Acc:HGNC:23535]
ZNF488	395.3	NM_001346936	zinc finger protein 488 [Source:HGNC Symbol;Acc:HGNC:23535]
ZNF488	395.4	NM_153034	zinc finger protein 488 [Source:HGNC Symbol;Acc:HGNC:23535]
ZNF488	395.5	NM_001346935	zinc finger protein 488 [Source:HGNC Symbol;Acc:HGNC:23535]
ZNF488	395.6	NM_001346934	zinc finger protein 488 [Source:HGNC Symbol;Acc:HGNC:23535]
AOX1	396.1	NM_001159	aldehyde oxidase 1 [Source:HGNC Symbol;Acc:HGNC:553]
ZNF638	397.1	NM_001252612	zinc finger protein 638 [Source:HGNC Symbol;Acc:HGNC:17894]
ZNF638	397.2	NM_014497	zinc finger protein 638 [Source:HGNC Symbol;Acc:HGNC:17894]
ZNF638	397.3	NM_001252613	zinc finger protein 638 [Source:HGNC Symbol;Acc:HGNC:17894]
ZNF638	397.4	NM_001014972	zinc finger protein 638 [Source:HGNC Symbol;Acc:HGNC:17894]
AGPAT9	398.1	N/A	N/A
ACSS2	399.1	NM_001242393	acyl-CoA synthetase short chain family member 2 [Source:HGNC Symbol;Acc:HGNC:15814]
ACSS2	399.2	NM_018677	acyl-CoA synthetase short chain family member 2 [Source:HGNC Symbol;Acc:HGNC:15814]
ACSS2	399.3	NM_001076552	acyl-CoA synthetase short chain family member 2 [Source:HGNC Symbol;Acc:HGNC:15814]
KDM5B-AS1	400.1	N/A	N/A
MCM5	401.1	NM_006739	minichromosome maintenance complex component 5 [Source:HGNC Symbol;Acc:HGNC:6948]
SRD5A1	402.1	NM_001324322	steroid 5 alpha-reductase 1 [Source:HGNC Symbol;Acc:HGNC:11284]
SRD5A1	402.2	NM_001324323	steroid 5 alpha-reductase 1 [Source:HGNC Symbol;Acc:HGNC:11284]
SRD5A1	402.3	NM_001047	steroid 5 alpha-reductase 1 [Source:HGNC Symbol;Acc:HGNC:11284]
SWT1	403.1	NM_017673	SWT1, RNA endoribonuclease homolog [Source:HGNC Symbol;Acc:HGNC:16785]
SWT1	403.2	NM_001105518	SWT1, RNA endoribonuclease homolog [Source:HGNC Symbol;Acc:HGNC:16785]
RUNX2	404.1	NM_001015051	runt related transcription factor 2 [Source:HGNC Symbol;Acc:HGNC:10472]
RUNX2	404.2	NM_001024630	runt related transcription factor 2 [Source:HGNC Symbol;Acc:HGNC:10472]
RUNX2	404.3	NM_001278478	runt related transcription factor 2 [Source:HGNC Symbol;Acc:HGNC:10472]
AATK-AS1	405.1	N/A	N/A
PCDH7	406.1	NM_001173523	protocadherin 7 [Source:HGNC Symbol;Acc:HGNC:8659]
PCDH7	406.2	NM_032457	protocadherin 7 [Source:HGNC Symbol;Acc:HGNC:8659]
PCDH7	406.3	NM_002589	protocadherin 7 [Source:HGNC Symbol;Acc:HGNC:8659]
PCDH7	406.4	NM_032456	protocadherin 7 [Source:HGNC Symbol;Acc:HGNC:8659]
DNAH2	407.1	NM_001303270	dynein axonemal heavy chain 2 [Source:HGNC Symbol;Acc:HGNC:2948]
DNAH2	407.2	NM_020877	dynein axonemal heavy chain 2 [Source:HGNC Symbol;Acc:HGNC:2948]
SORCS3	408.1	NM_014978	sortilin related VPS10 domain containing receptor 3 [Source:HGNC Symbol;Acc:HGNC:16699]
LTB4R	409.1	NM_181657	leukotriene B4 receptor [Source:HGNC Symbol;Acc:HGNC:6713]
LTB4R	409.2	NM_001143919	leukotriene B4 receptor [Source:HGNC Symbol;Acc:HGNC:6713]
LTB4R2	410.1	NM_019839	leukotriene B4 receptor 2 [Source:HGNC Symbol;Acc:HGNC:19260]
LTB4R2	410.2	NM_001164692	leukotriene B4 receptor 2 [Source:HGNC Symbol;Acc:HGNC:19260]
ACCS	411.1	NM_001127219	1-aminocyclopropane-1-carboxylate synthase homolog (inactive) [Source:HGNC Symbol;Acc:HGNC:23989]
ACCS	411.2	NM_032592	1-aminocyclopropane-1-carboxylate synthase homolog (inactive) [Source:HGNC Symbol;Acc:HGNC:23989]
CPEB4	412.1	NM_001308193	cytoplasmic polyadenylation element binding protein 4 [Source:HGNC Symbol;Acc:HGNC:21747]
CPEB4	412.2	NM_030627	cytoplasmic polyadenylation element binding protein 4 [Source:HGNC Symbol;Acc:HGNC:21747]
CPEB4	412.3	NM_001308192	cytoplasmic polyadenylation element binding protein 4 [Source:HGNC Symbol;Acc:HGNC:21747]
CPEB4	412.4	NM_001308189	cytoplasmic polyadenylation element binding protein 4 [Source:HGNC Symbol;Acc:HGNC:21747]
CPEB4	412.5	NM_001308191	cytoplasmic polyadenylation element binding protein 4 [Source:HGNC Symbol;Acc:HGNC:21747]
TRMT11	413.1	NM_001031712	tRNA methyltransferase 11 homolog [Source:HGNC Symbol;Acc:HGNC:21080]
MRPS18C	414.1	NM_001297770	mitochondrial ribosomal protein S18C [Source:HGNC Symbol;Acc:HGNC:16633]
MRPS18C	414.2	NM_001297767	mitochondrial ribosomal protein S18C [Source:HGNC Symbol;Acc:HGNC:16633]
MRPS18C	414.3	NM_001297769	mitochondrial ribosomal protein S18C [Source:HGNC Symbol;Acc:HGNC:16633]
MRPS18C	414.4	NM_016067	mitochondrial ribosomal protein S18C [Source:HGNC Symbol;Acc:HGNC:16633]
KIAA1324	415.1	NM_001284352	KIAA1324 [Source:HGNC Symbol;Acc:HGNC:29618]
KIAA1324	415.2	NM_020775	KIAA1324 [Source:HGNC Symbol;Acc:HGNC:29618]
KIAA1324	415.3	NM_001267048	KIAA1324 [Source:HGNC Symbol;Acc:HGNC:29618]
KIAA1324	415.4	NM_001284353	KIAA1324 [Source:HGNC Symbol;Acc:HGNC:29618]
GPC6	416.1	NM_005708	glypican 6 [Source:HGNC Symbol;Acc:HGNC:4454]
CLIC4	417.1	NM_013943	chloride intracellular channel 4 [Source:HGNC Symbol;Acc:HGNC:13518]
SLK	418.1	NM_014720	STE20 like kinase [Source:HGNC Symbol;Acc:HGNC:11088]
SLK	418.2	NM_001304743	STE20 like kinase [Source:HGNC Symbol;Acc:HGNC:11088]
MDH1	419.1	NM_001199112	malate dehydrogenase 1 [Source:HGNC Symbol;Acc:HGNC:6970]
MDH1	419.2	NM_001199111	malate dehydrogenase 1 [Source:HGNC Symbol;Acc:HGNC:6970]
MDH1	419.3	NM_005917	malate dehydrogenase 1 [Source:HGNC Symbol;Acc:HGNC:6970]
MDH1	419.4	NM_001316374	malate dehydrogenase 1 [Source:HGNC Symbol;Acc:HGNC:6970]
PSENEN	420.1	NM_172341	presenilin enhancer gamma-secretase subunit [Source:HGNC Symbol;Acc:HGNC:30100]
PSENEN	420.2	NM_001281532	presenilin enhancer gamma-secretase subunit [Source:HGNC Symbol;Acc:HGNC:30100]
RALB	421.1	NM_002881	RAS like proto-oncogene B [Source:HGNC Symbol;Acc:HGNC:9840]
DLX4	422.1	NM_138281	distal-less homeobox 4 [Source:HGNC Symbol;Acc:HGNC:2917]
DLX4	422.2	NM_001934	distal-less homeobox 4 [Source:HGNC Symbol;Acc:HGNC:2917]
CLVS2	423.1	NM_001010852	clavesin 2 [Source:HGNC Symbol;Acc:HGNC:23046]
LOC100144602	424.1	N/A	N/A
RLTPR	425.1	N/A	N/A
DECR1	426.1	NM_001359	2,4-dienoyl-CoA reductase 1 [Source:HGNC Symbol;Acc:HGNC:2753]
C1ORF56	427.1	NM_017860	chromosome 1 open reading frame 56 [Source:HGNC Symbol;Acc:HGNC:26045]
SNORA48	428.1	N/A	N/A
SNORD10	429.1	N/A	N/A
SNORA67	430.1	N/A	N/A
EIF4A1	431.1	NM_001416	eukaryotic translation initiation factor 4A1 [Source:HGNC Symbol;Acc:HGNC:3282]
EIF4A1	431.2	NM_001204510	eukaryotic translation initiation factor 4A1 [Source:HGNC Symbol;Acc:HGNC:3282]
CD68	432.1	NM_001040059	CD68 molecule [Source:HGNC Symbol;Acc:HGNC:1693]
CD68	432.2	NM_001251	CD68 molecule [Source:HGNC Symbol;Acc:HGNC:1693]
ZFAND2B	433.1	NM_138802	zinc finger AN1-type containing 2B [Source:HGNC Symbol;Acc:HGNC:25206]
ZFAND2B	433.2	NM_001270998	zinc finger AN1-type containing 2B [Source:HGNC Symbol;Acc:HGNC:25206]
ZFAND2B	433.3	NM_001270999	zinc finger AN1-type containing 2B [Source:HGNC Symbol;Acc:HGNC:25206]
ZNF503-AS1	434.1	N/A	N/A
NFKB2	435.1	NM_001288724	nuclear factor kappa B subunit 2 [Source:HGNC Symbol;Acc:HGNC:7795]
NFKB2	435.2	NM_001322935	nuclear factor kappa B subunit 2 [Source:HGNC Symbol;Acc:HGNC:7795]
NFKB2	435.3	NM_001077494	nuclear factor kappa B subunit 2 [Source:HGNC Symbol;Acc:HGNC:7795]
NFKB2	435.4	NM_001322934	nuclear factor kappa B subunit 2 [Source:HGNC Symbol;Acc:HGNC:7795]
NFKB2	435.5	NM_002502	nuclear factor kappa B subunit 2 [Source:HGNC Symbol;Acc:HGNC:7795]
NFKB2	435.6	NM_001261403	nuclear factor kappa B subunit 2 [Source:HGNC Symbol;Acc:HGNC:7795]
ATF7IP	436.1	NM_001286514	activating transcription factor 7 interacting protein [Source:HGNC Symbol;Acc:HGNC:20092]
ATF7IP	436.2	NM_001286515	activating transcription factor 7 interacting protein [Source:HGNC Symbol;Acc:HGNC:20092]
ATF7IP	436.3	NM_181352	activating transcription factor 7 interacting protein [Source:HGNC Symbol;Acc:HGNC:20092]
ATF7IP	436.4	NM_018179	activating transcription factor 7 interacting protein [Source:HGNC Symbol;Acc:HGNC:20092]
TERF1	437.1	NM_003218	telomeric repeat binding factor 1 [Source:HGNC Symbol;Acc:HGNC:11728]
TERF1	437.2	NM_017489	telomeric repeat binding factor 1 [Source:HGNC Symbol;Acc:HGNC:11728]
URM1	438.1	NM_001265582	ubiquitin related modifier 1 [Source:HGNC Symbol;Acc:HGNC:28378]
URM1	438.2	NM_001135947	ubiquitin related modifier 1 [Source:HGNC Symbol;Acc:HGNC:28378]
URM1	438.3	NM_030914	ubiquitin related modifier 1 [Source:HGNC Symbol;Acc:HGNC:28378]
TP53INP2	439.1	NM_001329430	tumor protein p53 inducible nuclear protein 2 [Source:HGNC Symbol;Acc:HGNC:16104]
TP53INP2	439.2	NM_001329429	tumor protein p53 inducible nuclear protein 2 [Source:HGNC Symbol;Acc:HGNC:16104]
TP53INP2	439.3	NM_001329431	tumor protein p53 inducible nuclear protein 2 [Source:HGNC Symbol;Acc:HGNC:16104]
TP53INP2	439.4	NM_021202	tumor protein p53 inducible nuclear protein 2 [Source:HGNC Symbol;Acc:HGNC:16104]
SS18L2	440.1	NM_016305	SS18 like 2 [Source:HGNC Symbol;Acc:HGNC:15593]
SP2	441.1	NM_003110	Sp2 transcription factor [Source:HGNC Symbol;Acc:HGNC:11207]
HMGCR	442.1	NM_001130996	3-hydroxy-3-methylglutaryl-CoA reductase [Source:HGNC Symbol;Acc:HGNC:5006]
HMGCR	442.2	NM_000859	3-hydroxy-3-methylglutaryl-CoA reductase [Source:HGNC Symbol;Acc:HGNC:5006]
FOXE3	443.1	NM_012186	forkhead box E3 [Source:HGNC Symbol;Acc:HGNC:3808]
BTBD19	444.1	NM_001136537	BTB domain containing 19 [Source:HGNC Symbol;Acc:HGNC:27145]
ANKRD53	445.1	NM_001115116	ankyrin repeat domain 53 [Source:HGNC Symbol;Acc:HGNC:25691]
ANKRD53	445.2	NM_024933	ankyrin repeat domain 53 [Source:HGNC Symbol;Acc:HGNC:25691]
DHX9	446.1	NM_001357	DExH-box helicase 9 [Source:HGNC Symbol;Acc:HGNC:2750]
PMPCB	447.1	NM_004279	peptidase, mitochondrial processing beta subunit [Source:HGNC Symbol;Acc:HGNC:9119]
GCKR	448.1	NM_001486	glucokinase regulator [Source:HGNC Symbol;Acc:HGNC:4196]
PSMG4	449.1	NM_001128592	proteasome assembly chaperone 4 [Source:HGNC Symbol;Acc:HGNC:21108]
PSMG4	449.2	NM_001135750	proteasome assembly chaperone 4 [Source:HGNC Symbol;Acc:HGNC:21108]
PSMG4	449.3	NM_001128591	proteasome assembly chaperone 4 [Source:HGNC Symbol;Acc:HGNC:21108]
SRSF6	450.1	NM_006275	serine and arginine rich splicing factor 6 [Source:HGNC Symbol;Acc:HGNC:10788]
HOXD12	451.1	NM_021193	homeobox D12 [Source:HGNC Symbol;Acc:HGNC:5135]
E2F5	452.1	NM_001083588	E2F transcription factor 5 [Source:HGNC Symbol;Acc:HGNC:3119]
E2F5	452.2	NM_001951	E2F transcription factor 5 [Source:HGNC Symbol;Acc:HGNC:3119]
E2F5	452.3	NM_001083589	E2F transcription factor 5 [Source:HGNC Symbol;Acc:HGNC:3119]
CHST9-AS1	453.1	N/A	N/A
DUSP23	454.1	NM_001319659	dual specificity phosphatase 23 [Source:HGNC Symbol;Acc:HGNC:21480]
DUSP23	454.2	NM_017823	dual specificity phosphatase 23 [Source:HGNC Symbol;Acc:HGNC:21480]
DUSP23	454.3	NM_001319658	dual specificity phosphatase 23 [Source:HGNC Symbol;Acc:HGNC:21480]
PCDHAC2	455.1	NM_031883	protocadherin alpha subfamily C, 2 [Source:HGNC Symbol;Acc:HGNC:8677]
PCDHAC2	455.2	NM_018899	protocadherin alpha subfamily C, 2 [Source:HGNC Symbol;Acc:HGNC:8677]
MSH4	456.1	NM_002440	mutS homolog 4 [Source:HGNC Symbol;Acc:HGNC:7327]
PRRC1	457.1	NM_001286808	proline rich coiled-coil 1 [Source:HGNC Symbol;Acc:HGNC:28164]
PRRC1	457.2	NM_130809	proline rich coiled-coil 1 [Source:HGNC Symbol;Acc:HGNC:28164]
LOC440434	458.1	N/A	N/A
TNFRSF4	459.1	NM_003327	TNF receptor superfamily member 4 [Source:HGNC Symbol;Acc:HGNC:11918]
ZNF280C	460.1	NM_017666	zinc finger protein 280C [Source:HGNC Symbol;Acc:HGNC:25955]
CALCR	461.1	NM_001164738	calcitonin receptor [Source:HGNC Symbol;Acc:HGNC:1440]
CALCR	461.2	NM_001742	calcitonin receptor [Source:HGNC Symbol;Acc:HGNC:1440]
CALCR	461.3	NM_001164737	calcitonin receptor [Source:HGNC Symbol;Acc:HGNC:1440]
TRHDE-AS1	462.1	N/A	N/A
DRGX	463.1	NM_001276451	dorsal root ganglia homeobox [Source:HGNC Symbol;Acc:HGNC:21536]
LTK	464.1	NM_002344	leukocyte receptor tyrosine kinase [Source:HGNC Symbol;Acc:HGNC:6721]
LTK	464.2	NM_001135685	leukocyte receptor tyrosine kinase [Source:HGNC Symbol;Acc:HGNC:6721]
LTK	464.3	NM_206961	leukocyte receptor tyrosine kinase [Source:HGNC Symbol;Acc:HGNC:6721]
SATB1	465.1	NM_001322871	SATB homeobox 1 [Source:HGNC Symbol;Acc:HGNC:10541]
SATB1	465.2	NM_001195470	SATB homeobox 1 [Source:HGNC Symbol;Acc:HGNC:10541]
SATB1	465.3	NM_001131010	SATB homeobox 1 [Source:HGNC Symbol;Acc:HGNC:10541]
SATB1	465.4	NM_001322875	SATB homeobox 1 [Source:HGNC Symbol;Acc:HGNC:10541]
SATB1	465.5	NM_001322876	SATB homeobox 1 [Source:HGNC Symbol;Acc:HGNC:10541]
SATB1	465.6	NM_001322872	SATB homeobox 1 [Source:HGNC Symbol;Acc:HGNC:10541]
SATB1	465.7	NM_001322874	SATB homeobox 1 [Source:HGNC Symbol;Acc:HGNC:10541]
SATB1	465.8	NM_001322873	SATB homeobox 1 [Source:HGNC Symbol;Acc:HGNC:10541]
SATB1	465.9	NM_002971	SATB homeobox 1 [Source:HGNC Symbol;Acc:HGNC:10541]
BCOR	466.1	NM_017745	BCL6 corepressor [Source:HGNC Symbol;Acc:HGNC:20893]
BCOR	466.2	NM_001123383	BCL6 corepressor [Source:HGNC Symbol;Acc:HGNC:20893]
BCOR	466.3	NM_001123385	BCL6 corepressor [Source:HGNC Symbol;Acc:HGNC:20893]
BCOR	466.4	NM_001123384	BCL6 corepressor [Source:HGNC Symbol;Acc:HGNC:20893]
CCNJL	467.1	NM_001308173	cyclin J like [Source:HGNC Symbol;Acc:HGNC:25876]
CCNJL	467.2	NM_024565	cyclin J like [Source:HGNC Symbol;Acc:HGNC:25876]
PET112	468.1	N/A	N/A
NRN1	469.1	NM_016588	neuritin 1 [Source:HGNC Symbol;Acc:HGNC:17972]
NRN1	469.2	NM_001278711	neuritin 1 [Source:HGNC Symbol;Acc:HGNC:17972]
NRN1	469.3	NM_001278710	neuritin 1 [Source:HGNC Symbol;Acc:HGNC:17972]
CHRM4	470.1	NM_000741	cholinergic receptor muscarinic 4 [Source:HGNC Symbol;Acc:HGNC:1953]
SERPINE2	471.1	NM_001136528	serpin family E member 2 [Source:HGNC Symbol;Acc:HGNC:8951]
SERPINE2	471.2	NM_006216	serpin family E member 2 [Source:HGNC Symbol;Acc:HGNC:8951]
SERPINE2	471.3	NM_001136530	serpin family E member 2 [Source:HGNC Symbol;Acc:HGNC:8951]
DDAH1	472.1	NM_001330655	dimethylarginine dimethylaminohydrolase 1 [Source:HGNC Symbol;Acc:HGNC:2715]
DDAH1	472.2	NM_001134445	dimethylarginine dimethylaminohydrolase 1 [Source:HGNC Symbol;Acc:HGNC:2715]
DDAH1	472.3	NM_012137	dimethylarginine dimethylaminohydrolase 1 [Source:HGNC Symbol;Acc:HGNC:2715]
ABR	473.1	NM_021962	active BCR-related [Source:HGNC Symbol;Acc:HGNC:81]
ABR	473.2	NM_001256847	active BCR-related [Source:HGNC Symbol;Acc:HGNC:81]
ABR	473.3	NM_001322840	active BCR-related [Source:HGNC Symbol;Acc:HGNC:81]
ABR	473.4	NM_001159746	active BCR-related [Source:HGNC Symbol;Acc:HGNC:81]
ABR	473.5	NM_001282149	active BCR-related [Source:HGNC Symbol;Acc:HGNC:81]
ABR	473.6	NM_001322841	active BCR-related [Source:HGNC Symbol;Acc:HGNC:81]
ABR	473.7	NM_001092	active BCR-related [Source:HGNC Symbol;Acc:HGNC:81]
DNLZ	474.1	NM_001080849	DNL-type zinc finger [Source:HGNC Symbol;Acc:HGNC:33879]
DPF1	475.1	NM_001289978	double PHD fingers 1 [Source:HGNC Symbol;Acc:HGNC:20225]
DPF1	475.2	NM_001135155	double PHD fingers 1 [Source:HGNC Symbol;Acc:HGNC:20225]
DPF1	475.3	NM_001135156	double PHD fingers 1 [Source:HGNC Symbol;Acc:HGNC:20225]
DPF1	475.4	NM_004647	double PHD fingers 1 [Source:HGNC Symbol;Acc:HGNC:20225]
NRARP	476.1	NM_001004354	NOTCH regulated ankyrin repeat protein [Source:HGNC Symbol;Acc:HGNC:33843]
ZNF445	477.1	NM_181489	zinc finger protein 445 [Source:HGNC Symbol;Acc:HGNC:21018]
SLCO4C1	478.1	NM_180991	solute carrier organic anion transporter family member 4C1 [Source:HGNC Symbol;Acc:HGNC:23612]
MIR4785	479.1	N/A	N/A
ZMYM6	480.1	NM_007167	zinc finger MYM-type containing 6 [Source:HGNC Symbol;Acc:HGNC:13050]
MRPL39	481.1	NM_017446	mitochondrial ribosomal protein L39 [Source:HGNC Symbol;Acc:HGNC:14027]
MRPL39	481.2	NM_080794	mitochondrial ribosomal protein L39 [Source:HGNC Symbol;Acc:HGNC:14027]
SLC15A3	482.1	NM_016582	solute carrier family 15 member 3 [Source:HGNC Symbol;Acc:HGNC:18068]
UBE2J1	483.1	NM_016021	ubiquitin conjugating enzyme E2 J1 [Source:HGNC Symbol;Acc:HGNC:17598]
RGS5	484.1	NM_003617	regulator of G protein signaling 5 [Source:HGNC Symbol;Acc:HGNC:10001]
RGS5	484.2	NM_001254749	regulator of G protein signaling 5 [Source:HGNC Symbol;Acc:HGNC:10001]
RGS5	484.3	NM_001195303	regulator of G protein signaling 5 [Source:HGNC Symbol;Acc:HGNC:10001]
RGS5	484.4	NM_001254748	regulator of G protein signaling 5 [Source:HGNC Symbol;Acc:HGNC:10001]
PRELID2	485.1	NM_182960	PRELI domain containing 2 [Source:HGNC Symbol;Acc:HGNC:28306]
PRELID2	485.2	NM_205846	PRELI domain containing 2 [Source:HGNC Symbol;Acc:HGNC:28306]
PRELID2	485.3	NM_138492	PRELI domain containing 2 [Source:HGNC Symbol;Acc:HGNC:28306]
PDE10A	486.1	NM_001130690	phosphodiesterase 10A [Source:HGNC Symbol;Acc:HGNC:8772]
PDE10A	486.2	NM_006661	phosphodiesterase 10A [Source:HGNC Symbol;Acc:HGNC:8772]
NAPB	487.1	NM_022080	NSF attachment protein beta [Source:HGNC Symbol;Acc:HGNC:15751]
NAPB	487.2	NM_001283018	NSF attachment protein beta [Source:HGNC Symbol;Acc:HGNC:15751]
NAPB	487.3	NM_001283026	NSF attachment protein beta [Source:HGNC Symbol;Acc:HGNC:15751]
NAPB	487.4	NM_001283020	NSF attachment protein beta [Source:HGNC Symbol;Acc:HGNC:15751]
SLC27A5	488.1	NM_001321196	solute carrier family 27 member 5 [Source:HGNC Symbol;Acc:HGNC:10999]
SLC27A5	488.2	NM_012254	solute carrier family 27 member 5 [Source:HGNC Symbol;Acc:HGNC:10999]
SLC6A4	489.1	NM_001045	solute carrier family 6 member 4 [Source:HGNC Symbol;Acc:HGNC:11050]
CASP9	490.1	NM_001278054	caspase 9 [Source:HGNC Symbol;Acc:HGNC:1511]
CASP9	490.2	NM_001229	caspase 9 [Source:HGNC Symbol;Acc:HGNC:1511]
CASP9	490.3	NM_032996	caspase 9 [Source:HGNC Symbol;Acc:HGNC:1511]
DUSP8	491.1	NM_004420	dual specificity phosphatase 8 [Source:HGNC Symbol;Acc:HGNC:3074]
DIO3OS	492.1	N/A	N/A
MIR1247	493.1	N/A	N/A
PRIC285	494.1	N/A	N/A
ZNF781	495.1	NM_152605	zinc finger protein 781 [Source:HGNC Symbol;Acc:HGNC:26745]
LPP-AS2	496.1	N/A	N/A
ZEB1-AS1	497.1	N/A	N/A
ALDH3A1	498.1	NM_001330150	aldehyde dehydrogenase 3 family member A1 [Source:HGNC Symbol;Acc:HGNC:405]
ALDH3A1	498.2	NM_001135167	aldehyde dehydrogenase 3 family member A1 [Source:HGNC Symbol;Acc:HGNC:405]
ALDH3A1	498.3	NM_001135168	aldehyde dehydrogenase 3 family member A1 [Source:HGNC Symbol;Acc:HGNC:405]
ALDH3A1	498.4	NM_000691	aldehyde dehydrogenase 3 family member A1 [Source:HGNC Symbol;Acc:HGNC:405]
FOXN3	499.1	NM_001085471	forkhead box N3 [Source:HGNC Symbol;Acc:HGNC:1928]
FOXN3	499.2	NM_005197	forkhead box N3 [Source:HGNC Symbol;Acc:HGNC:1928]
MCEE	500.1	NM_032601	methylmalonyl-CoA epimerase [Source:HGNC Symbol;Acc:HGNC:16732]
BCL7C	501.1	NM_004765	BCL tumor suppressor 7C [Source:HGNC Symbol;Acc:HGNC:1006]
BCL7C	501.2	NM_001286526	BCL tumor suppressor 7C [Source:HGNC Symbol;Acc:HGNC:1006]
MGC12982	502.1	N/A	N/A
CCT8	503.1	NM_001282907	chaperonin containing TCP1 subunit 8 [Source:HGNC Symbol;Acc:HGNC:1623]
CCT8	503.2	NM_006585	chaperonin containing TCP1 subunit 8 [Source:HGNC Symbol;Acc:HGNC:1623]
CCT8	503.3	NM_001282908	chaperonin containing TCP1 subunit 8 [Source:HGNC Symbol;Acc:HGNC:1623]
CCT8	503.4	NM_001282909	chaperonin containing TCP1 subunit 8 [Source:HGNC Symbol;Acc:HGNC:1623]
EIF2B3	504.1	NM_020365	eukaryotic translation initiation factor 2B subunit gamma [Source:HGNC Symbol;Acc:HGNC:3259]
EIF2B3	504.2	NM_001166588	eukaryotic translation initiation factor 2B subunit gamma [Source:HGNC Symbol;Acc:HGNC:3259]
EIF2B3	504.3	NM_001261418	eukaryotic translation initiation factor 2B subunit gamma [Source:HGNC Symbol;Acc:HGNC:3259]
RIC3	505.1	NM_001206672	RIC3 acetylcholine receptor chaperone [Source:HGNC Symbol;Acc:HGNC:30338]
RIC3	505.2	NM_001135109	RIC3 acetylcholine receptor chaperone [Source:HGNC Symbol;Acc:HGNC:30338]
RIC3	505.3	NM_001206671	RIC3 acetylcholine receptor chaperone [Source:HGNC Symbol;Acc:HGNC:30338]
RIC3	505.4	NM_024557	RIC3 acetylcholine receptor chaperone [Source:HGNC Symbol;Acc:HGNC:30338]
PXDN	506.1	NM_012293	peroxidasin [Source:HGNC Symbol;Acc:HGNC:14966]
KPNA1	507.1	NM_002264	karyopherin subunit alpha 1 [Source:HGNC Symbol;Acc:HGNC:6394]
ZNF784	508.1	NM_203374	zinc finger protein 784 [Source:HGNC Symbol;Acc:HGNC:33111]
PPP1R14B	509.1	NM_138689	protein phosphatase 1 regulatory inhibitor subunit 14B [Source:HGNC Symbol;Acc:HGNC:9057]
SUV420H1	510.1	N/A	N/A
ACVR1C	511.1	NM_145259	activin A receptor type 1C [Source:HGNC Symbol;Acc:HGNC:18123]
ACVR1C	511.2	NM_001111031	activin A receptor type 1C [Source:HGNC Symbol;Acc:HGNC:18123]
ACVR1C	511.3	NM_001111032	activin A receptor type 1C [Source:HGNC Symbol;Acc:HGNC:18123]
ACVR1C	511.4	NM_001111033	activin A receptor type 1C [Source:HGNC Symbol;Acc:HGNC:18123]
PYCR2	512.1	NM_001271681	pyrroline-5-carboxylate reductase 2 [Source:HGNC Symbol;Acc:HGNC:30262]
PYCR2	512.2	NM_013328	pyrroline-5-carboxylate reductase 2 [Source:HGNC Symbol;Acc:HGNC:30262]
SLC30A1	513.1	NM_021194	solute carrier family 30 member 1 [Source:HGNC Symbol;Acc:HGNC:11012]
ANKRD20A8P	514.1	N/A	N/A
TBX6	515.1	NM_004608	T-box 6 [Source:HGNC Symbol;Acc:HGNC:11605]
LOC100131726	516.1	N/A	N/A
PHLDA2	517.1	NM_003311	pleckstrin homology like domain family A member 2 [Source:HGNC Symbol;Acc:HGNC:12385]
ARFGAP3	518.1	NM_014570	ADP ribosylation factor GTPase activating protein 3 [Source:HGNC Symbol;Acc:HGNC:661]
ARFGAP3	518.2	NM_001142293	ADP ribosylation factor GTPase activating protein 3 [Source:HGNC Symbol;Acc:HGNC:661]
MGAT1	519.1	NM_001114619	mannosyl (alpha-1,3-)-glycoprotein beta-1,2-N-acetylglucosaminyltransferase [Source:HGNC Symbol;Acc:HGNC:7044]
MGAT1	519.2	NM_001114620	mannosyl (alpha-1,3-)-glycoprotein beta-1,2-N-acetylglucosaminyltransferase [Source:HGNC Symbol;Acc:HGNC:7044]
MGAT1	519.3	NM_002406	mannosyl (alpha-1,3-)-glycoprotein beta-1,2-N-acetylglucosaminyltransferase [Source:HGNC Symbol;Acc:HGNC:7044]
MGAT1	519.4	NM_001114617	mannosyl (alpha-1,3-)-glycoprotein beta-1,2-N-acetylglucosaminyltransferase [Source:HGNC Symbol;Acc:HGNC:7044]
MGAT1	519.5	NM_001114618	mannosyl (alpha-1,3-)-glycoprotein beta-1,2-N-acetylglucosaminyltransferase [Source:HGNC Symbol;Acc:HGNC:7044]
BMS1P4	520.1	N/A	N/A
2015-09-01	521.1	N/A	N/A
ZNF77	522.1	NM_021217	zinc finger protein 77 [Source:HGNC Symbol;Acc:HGNC:13150]
ZNF287	523.1	NM_020653	zinc finger protein 287 [Source:HGNC Symbol;Acc:HGNC:13502]
TSC22D1	524.1	NM_006022	TSC22 domain family member 1 [Source:HGNC Symbol;Acc:HGNC:16826]
TSC22D1	524.2	NM_001243799	TSC22 domain family member 1 [Source:HGNC Symbol;Acc:HGNC:16826]
TSC22D1	524.3	NM_183422	TSC22 domain family member 1 [Source:HGNC Symbol;Acc:HGNC:16826]
TSC22D1	524.4	NM_001243798	TSC22 domain family member 1 [Source:HGNC Symbol;Acc:HGNC:16826]
TSC22D1	524.5	NM_001243797	TSC22 domain family member 1 [Source:HGNC Symbol;Acc:HGNC:16826]
WNT11	525.1	NM_004626	Wnt family member 11 [Source:HGNC Symbol;Acc:HGNC:12776]
CRIP3	526.1	NM_206922	cysteine rich protein 3 [Source:HGNC Symbol;Acc:HGNC:17751]
CALML5	527.1	NM_017422	calmodulin like 5 [Source:HGNC Symbol;Acc:HGNC:18180]
CGREF1	528.1	NM_006569	cell growth regulator with EF-hand domain 1 [Source:HGNC Symbol;Acc:HGNC:16962]
CGREF1	528.2	NM_001166240	cell growth regulator with EF-hand domain 1 [Source:HGNC Symbol;Acc:HGNC:16962]
CGREF1	528.3	NM_001301324	cell growth regulator with EF-hand domain 1 [Source:HGNC Symbol;Acc:HGNC:16962]
CGREF1	528.4	NM_001166239	cell growth regulator with EF-hand domain 1 [Source:HGNC Symbol;Acc:HGNC:16962]
ONECUT1	529.1	NM_004498	one cut homeobox 1 [Source:HGNC Symbol;Acc:HGNC:8138]
USP48	530.1	NM_001330394	ubiquitin specific peptidase 48 [Source:HGNC Symbol;Acc:HGNC:18533]
USP48	530.2	NM_001032730	ubiquitin specific peptidase 48 [Source:HGNC Symbol;Acc:HGNC:18533]
USP48	530.3	NM_001350168	ubiquitin specific peptidase 48 [Source:HGNC Symbol;Acc:HGNC:18533]
USP48	530.4	NM_032236	ubiquitin specific peptidase 48 [Source:HGNC Symbol;Acc:HGNC:18533]
USP48	530.5	NM_001350167	ubiquitin specific peptidase 48 [Source:HGNC Symbol;Acc:HGNC:18533]
USP48	530.6	NM_001350166	ubiquitin specific peptidase 48 [Source:HGNC Symbol;Acc:HGNC:18533]
SOCS1	531.1	NM_003745	suppressor of cytokine signaling 1 [Source:HGNC Symbol;Acc:HGNC:19383]
CAPG	532.1	NM_001256139	capping actin protein, gelsolin like [Source:HGNC Symbol;Acc:HGNC:1474]
CAPG	532.2	NM_001320732	capping actin protein, gelsolin like [Source:HGNC Symbol;Acc:HGNC:1474]
CAPG	532.3	NM_001320734	capping actin protein, gelsolin like [Source:HGNC Symbol;Acc:HGNC:1474]
CAPG	532.4	NM_001256140	capping actin protein, gelsolin like [Source:HGNC Symbol;Acc:HGNC:1474]
CAPG	532.5	NM_001320733	capping actin protein, gelsolin like [Source:HGNC Symbol;Acc:HGNC:1474]
CAPG	532.6	NM_001747	capping actin protein, gelsolin like [Source:HGNC Symbol;Acc:HGNC:1474]
GDE1	533.1	NM_016641	glycerophosphodiester phosphodiesterase 1 [Source:HGNC Symbol;Acc:HGNC:29644]
GDE1	533.2	NM_001324066	glycerophosphodiester phosphodiesterase 1 [Source:HGNC Symbol;Acc:HGNC:29644]
GDE1	533.3	NM_001324067	glycerophosphodiester phosphodiesterase 1 [Source:HGNC Symbol;Acc:HGNC:29644]
COMMD2	534.1	NM_016094	COMM domain containing 2 [Source:HGNC Symbol;Acc:HGNC:24993]
ADAP1	535.1	NM_001284308	ArfGAP with dual PH domains 1 [Source:HGNC Symbol;Acc:HGNC:16486]
ADAP1	535.2	NM_006869	ArfGAP with dual PH domains 1 [Source:HGNC Symbol;Acc:HGNC:16486]
ADAP1	535.3	NM_001284310	ArfGAP with dual PH domains 1 [Source:HGNC Symbol;Acc:HGNC:16486]
ADAP1	535.4	NM_001284309	ArfGAP with dual PH domains 1 [Source:HGNC Symbol;Acc:HGNC:16486]
ADAP1	535.5	NM_001284311	ArfGAP with dual PH domains 1 [Source:HGNC Symbol;Acc:HGNC:16486]
LOC392364	536.1	N/A	N/A
ECHDC2	537.1	NM_001319958	enoyl-CoA hydratase domain containing 2 [Source:HGNC Symbol;Acc:HGNC:23408]
ECHDC2	537.2	NM_018281	enoyl-CoA hydratase domain containing 2 [Source:HGNC Symbol;Acc:HGNC:23408]
ECHDC2	537.3	NM_001198961	enoyl-CoA hydratase domain containing 2 [Source:HGNC Symbol;Acc:HGNC:23408]
ECHDC2	537.4	NM_001198962	enoyl-CoA hydratase domain containing 2 [Source:HGNC Symbol;Acc:HGNC:23408]
CEP76	538.1	NM_001271989	centrosomal protein 76 [Source:HGNC Symbol;Acc:HGNC:25727]
CEP76	538.2	NM_024899	centrosomal protein 76 [Source:HGNC Symbol;Acc:HGNC:25727]
ANKRD30BL	539.1	N/A	N/A
MIR663B	540.1	N/A	N/A
NPDC1	541.1	NM_015392	neural proliferation, differentiation and control 1 [Source:HGNC Symbol;Acc:HGNC:7899]
NDN	542.1	NM_002487	necdin, MAGE family member [Source:HGNC Symbol;Acc:HGNC:7675]
ZNF767	543.1	N/A	N/A
ADRA2B	544.1	NM_000682	adrenoceptor alpha 2B [Source:HGNC Symbol;Acc:HGNC:282]
MCFD2	545.1	NM_001171510	multiple coagulation factor deficiency 2 [Source:HGNC Symbol;Acc:HGNC:18451]
MCFD2	545.2	NM_001171509	multiple coagulation factor deficiency 2 [Source:HGNC Symbol;Acc:HGNC:18451]
MCFD2	545.3	NM_001171507	multiple coagulation factor deficiency 2 [Source:HGNC Symbol;Acc:HGNC:18451]
MCFD2	545.4	NM_001171506	multiple coagulation factor deficiency 2 [Source:HGNC Symbol;Acc:HGNC:18451]
MCFD2	545.5	NM_139279	multiple coagulation factor deficiency 2 [Source:HGNC Symbol;Acc:HGNC:18451]
MCFD2	545.6	NM_001171511	multiple coagulation factor deficiency 2 [Source:HGNC Symbol;Acc:HGNC:18451]
MCFD2	545.7	NM_001171508	multiple coagulation factor deficiency 2 [Source:HGNC Symbol;Acc:HGNC:18451]
SHC2	546.1	NM_012435	SHC adaptor protein 2 [Source:HGNC Symbol;Acc:HGNC:29869]
EFS	547.1	NM_001277174	embryonal Fyn-associated substrate [Source:HGNC Symbol;Acc:HGNC:16898]
EFS	547.2	NM_005864	embryonal Fyn-associated substrate [Source:HGNC Symbol;Acc:HGNC:16898]
EFS	547.3	NM_032459	embryonal Fyn-associated substrate [Source:HGNC Symbol;Acc:HGNC:16898]
PRSS33	548.1	NM_152891	protease, serine 33 [Source:HGNC Symbol;Acc:HGNC:30405]
CREBBP	549.1	NM_004380	CREB binding protein [Source:HGNC Symbol;Acc:HGNC:2348]
CREBBP	549.2	NM_001079846	CREB binding protein [Source:HGNC Symbol;Acc:HGNC:2348]
FBXW9	550.1	NM_032301	F-box and WD repeat domain containing 9 [Source:HGNC Symbol;Acc:HGNC:28136]
RPS23	551.1	NM_001025	ribosomal protein S23 [Source:HGNC Symbol;Acc:HGNC:10410]
LOC100288846	552.1	N/A	N/A
RB1CC1	553.1	NM_001083617	RB1 inducible coiled-coil 1 [Source:HGNC Symbol;Acc:HGNC:15574]
RB1CC1	553.2	NM_014781	RB1 inducible coiled-coil 1 [Source:HGNC Symbol;Acc:HGNC:15574]
TLN1	554.1	NM_006289	talin 1 [Source:HGNC Symbol;Acc:HGNC:11845]
ABCA3	555.1	NM_001089	ATP binding cassette subfamily A member 3 [Source:HGNC Symbol;Acc:HGNC:33]
HSD52	556.1	N/A	N/A
ASPDH	557.1	NM_001024656	aspartate dehydrogenase domain containing [Source:HGNC Symbol;Acc:HGNC:33856]
ASPDH	557.2	NM_001114598	aspartate dehydrogenase domain containing [Source:HGNC Symbol;Acc:HGNC:33856]
JOSD2	558.1	NM_001270640	Josephin domain containing 2 [Source:HGNC Symbol;Acc:HGNC:28853]
JOSD2	558.2	NM_001270639	Josephin domain containing 2 [Source:HGNC Symbol;Acc:HGNC:28853]
JOSD2	558.3	NM_001270641	Josephin domain containing 2 [Source:HGNC Symbol;Acc:HGNC:28853]
JOSD2	558.4	NM_001270686	Josephin domain containing 2 [Source:HGNC Symbol;Acc:HGNC:28853]
JOSD2	558.5	NM_138334	Josephin domain containing 2 [Source:HGNC Symbol;Acc:HGNC:28853]
ANO8	559.1	NM_020959	anoctamin 8 [Source:HGNC Symbol;Acc:HGNC:29329]
SORT1	560.1	NM_001205228	sortilin 1 [Source:HGNC Symbol;Acc:HGNC:11186]
SORT1	560.2	NM_002959	sortilin 1 [Source:HGNC Symbol;Acc:HGNC:11186]
PPIB	561.1	NM_000942	peptidylprolyl isomerase B [Source:HGNC Symbol;Acc:HGNC:9255]
SLC6A16	562.1	NM_014037	solute carrier family 6 member 16 [Source:HGNC Symbol;Acc:HGNC:13622]
TERF2	563.1	NM_005652	telomeric repeat binding factor 2 [Source:HGNC Symbol;Acc:HGNC:11729]
FASN	564.1	NM_004104	fatty acid synthase [Source:HGNC Symbol;Acc:HGNC:3594]
BAG5	565.1	NM_004873	BCL2 associated athanogene 5 [Source:HGNC Symbol;Acc:HGNC:941]
BAG5	565.2	NM_001015048	BCL2 associated athanogene 5 [Source:HGNC Symbol;Acc:HGNC:941]
BAG5	565.3	NM_001015049	BCL2 associated athanogene 5 [Source:HGNC Symbol;Acc:HGNC:941]
MMGT1	566.1	NM_173470	membrane magnesium transporter 1 [Source:HGNC Symbol;Acc:HGNC:28100]
SMNDC1	567.1	NM_005871	survival motor neuron domain containing 1 [Source:HGNC Symbol;Acc:HGNC:16900]
TMEM194A	568.1	N/A	N/A
PLA2R1	569.1	NM_007366	phospholipase A2 receptor 1 [Source:HGNC Symbol;Acc:HGNC:9042]
PLA2R1	569.2	NM_001195641	phospholipase A2 receptor 1 [Source:HGNC Symbol;Acc:HGNC:9042]
PLA2R1	569.3	NM_001007267	phospholipase A2 receptor 1 [Source:HGNC Symbol;Acc:HGNC:9042]
IQCG	570.1	NM_001323030	IQ motif containing G [Source:HGNC Symbol;Acc:HGNC:25251]
IQCG	570.2	NM_001134435	IQ motif containing G [Source:HGNC Symbol;Acc:HGNC:25251]
IQCG	570.3	NM_001323027	IQ motif containing G [Source:HGNC Symbol;Acc:HGNC:25251]
IQCG	570.4	NM_001323028	IQ motif containing G [Source:HGNC Symbol;Acc:HGNC:25251]
IQCG	570.5	NM_032263	IQ motif containing G [Source:HGNC Symbol;Acc:HGNC:25251]
IQCG	570.6	NM_001323029	IQ motif containing G [Source:HGNC Symbol;Acc:HGNC:25251]
MYO5A	571.1	NM_000259	myosin VA [Source:HGNC Symbol;Acc:HGNC:7602]
MYO5A	571.2	NM_001142495	myosin VA [Source:HGNC Symbol;Acc:HGNC:7602]
KLRG2	572.1	NM_198508	killer cell lectin like receptor G2 [Source:HGNC Symbol;Acc:HGNC:24778]
AGTPBP1	573.1	NM_001330701	ATP/GTP binding protein 1 [Source:HGNC Symbol;Acc:HGNC:17258]
AGTPBP1	573.2	NM_001286717	ATP/GTP binding protein 1 [Source:HGNC Symbol;Acc:HGNC:17258]
AGTPBP1	573.3	NM_015239	ATP/GTP binding protein 1 [Source:HGNC Symbol;Acc:HGNC:17258]
AGTPBP1	573.4	NM_001286715	ATP/GTP binding protein 1 [Source:HGNC Symbol;Acc:HGNC:17258]
DNAJC2	574.1	NM_001129887	DnaJ heat shock protein family (Hsp40) member C2 [Source:HGNC Symbol;Acc:HGNC:13192]
DNAJC2	574.2	NM_014377	DnaJ heat shock protein family (Hsp40) member C2 [Source:HGNC Symbol;Acc:HGNC:13192]
CDKN2A	575.1	NM_001195132	cyclin dependent kinase inhibitor 2A [Source:HGNC Symbol;Acc:HGNC:1787]
CDKN2A	575.2	NM_058197	cyclin dependent kinase inhibitor 2A [Source:HGNC Symbol;Acc:HGNC:1787]
CDKN2A	575.3	NM_000077	cyclin dependent kinase inhibitor 2A [Source:HGNC Symbol;Acc:HGNC:1787]
CDKN2A	575.4	NM_058195	cyclin dependent kinase inhibitor 2A [Source:HGNC Symbol;Acc:HGNC:1787]
LSM12	576.1	NM_152344	LSM12 homolog [Source:HGNC Symbol;Acc:HGNC:26407]
RAB23	577.1	NM_016277	RAB23, member RAS oncogene family [Source:HGNC Symbol;Acc:HGNC:14263]
RAB23	577.2	NM_001278666	RAB23, member RAS oncogene family [Source:HGNC Symbol;Acc:HGNC:14263]
RAB23	577.3	NM_001278667	RAB23, member RAS oncogene family [Source:HGNC Symbol;Acc:HGNC:14263]
RAB23	577.4	NM_183227	RAB23, member RAS oncogene family [Source:HGNC Symbol;Acc:HGNC:14263]
RAB23	577.5	NM_001278668	RAB23, member RAS oncogene family [Source:HGNC Symbol;Acc:HGNC:14263]
EFHA1	578.1	NM_152726	mitochondrial calcium uptake 2 [Source:HGNC Symbol;Acc:HGNC:31830]
UFD1L	579.1	N/A	N/A
C17ORF102	580.1	NM_207454	chromosome 17 open reading frame 102 [Source:HGNC Symbol;Acc:HGNC:34412]
ARPC5	581.1	NM_001270439	actin related protein 2/3 complex subunit 5 [Source:HGNC Symbol;Acc:HGNC:708]
ARPC5	581.2	NM_005717	actin related protein 2/3 complex subunit 5 [Source:HGNC Symbol;Acc:HGNC:708]
DLGAP1	582.1	NM_004746	DLG associated protein 1 [Source:HGNC Symbol;Acc:HGNC:2905]
DLGAP1	582.2	NM_001242764	DLG associated protein 1 [Source:HGNC Symbol;Acc:HGNC:2905]
DLGAP1	582.3	NM_001242762	DLG associated protein 1 [Source:HGNC Symbol;Acc:HGNC:2905]
DLGAP1	582.4	NM_001242766	DLG associated protein 1 [Source:HGNC Symbol;Acc:HGNC:2905]
DLGAP1	582.5	NM_001242761	DLG associated protein 1 [Source:HGNC Symbol;Acc:HGNC:2905]
DLGAP1	582.6	NM_001308390	DLG associated protein 1 [Source:HGNC Symbol;Acc:HGNC:2905]
DLGAP1	582.7	NM_001242765	DLG associated protein 1 [Source:HGNC Symbol;Acc:HGNC:2905]
DLGAP1	582.8	NM_001242763	DLG associated protein 1 [Source:HGNC Symbol;Acc:HGNC:2905]
DLGAP1	582.9	NM_001003809	DLG associated protein 1 [Source:HGNC Symbol;Acc:HGNC:2905]
FAM82B	583.1	N/A	N/A
PIGM	584.1	NM_145167	phosphatidylinositol glycan anchor biosynthesis class M [Source:HGNC Symbol;Acc:HGNC:18858]
CLCC1	585.1	NM_001278202	chloride channel CLIC like 1 [Source:HGNC Symbol;Acc:HGNC:29675]
CLCC1	585.2	NM_001278203	chloride channel CLIC like 1 [Source:HGNC Symbol;Acc:HGNC:29675]
CLCC1	585.3	NM_001048210	chloride channel CLIC like 1 [Source:HGNC Symbol;Acc:HGNC:29675]
CLCC1	585.4	NM_015127	chloride channel CLIC like 1 [Source:HGNC Symbol;Acc:HGNC:29675]
SLC5A6	586.1	NM_021095	solute carrier family 5 member 6 [Source:HGNC Symbol;Acc:HGNC:11041]
TUBB2A	587.1	NM_001069	tubulin beta 2A class IIa [Source:HGNC Symbol;Acc:HGNC:12412]
TUBB2A	587.2	NM_001310315	tubulin beta 2A class IIa [Source:HGNC Symbol;Acc:HGNC:12412]
MRPS31	588.1	NM_005830	mitochondrial ribosomal protein S31 [Source:HGNC Symbol;Acc:HGNC:16632]
SIX5	589.1	NM_175875	SIX homeobox 5 [Source:HGNC Symbol;Acc:HGNC:10891]
NUFIP2	590.1	NM_020772	NUFIP2, FMR1 interacting protein 2 [Source:HGNC Symbol;Acc:HGNC:17634]
LOC375196	591.1	N/A	N/A
NUFIP1	592.1	NM_012345	NUFIP1, FMR1 interacting protein 1 [Source:HGNC Symbol;Acc:HGNC:8057]
PLSCR3	593.1	NM_001201576	phospholipid scramblase 3 [Source:HGNC Symbol;Acc:HGNC:16495]
PLSCR3	593.2	NM_020360	phospholipid scramblase 3 [Source:HGNC Symbol;Acc:HGNC:16495]
MEGF9	594.1	NM_001080497	multiple EGF like domains 9 [Source:HGNC Symbol;Acc:HGNC:3234]
TOMM34	595.1	NM_006809	translocase of outer mitochondrial membrane 34 [Source:HGNC Symbol;Acc:HGNC:15746]
STK4-AS1	596.1	N/A	N/A
PITX3	597.1	NM_005029	paired like homeodomain 3 [Source:HGNC Symbol;Acc:HGNC:9006]
C22ORF23	598.1	NM_032561	chromosome 22 open reading frame 23 [Source:HGNC Symbol;Acc:HGNC:18589]
C22ORF23	598.2	NM_001207062	chromosome 22 open reading frame 23 [Source:HGNC Symbol;Acc:HGNC:18589]
HIST1H3D	599.1	NM_003530	histone cluster 1 H3 family member d [Source:HGNC Symbol;Acc:HGNC:4767]
HIST1H2AD	600.1	NM_021065	histone cluster 1 H2A family member d [Source:HGNC Symbol;Acc:HGNC:4729]
OXCT1	601.1	NM_000436	3-oxoacid CoA-transferase 1 [Source:HGNC Symbol;Acc:HGNC:8527]
RAI2	602.1	NM_001172743	retinoic acid induced 2 [Source:HGNC Symbol;Acc:HGNC:9835]
RAI2	602.2	NM_001172739	retinoic acid induced 2 [Source:HGNC Symbol;Acc:HGNC:9835]
RAI2	602.3	NM_021785	retinoic acid induced 2 [Source:HGNC Symbol;Acc:HGNC:9835]
RAI2	602.4	NM_001172732	retinoic acid induced 2 [Source:HGNC Symbol;Acc:HGNC:9835]
CCND3	603.1	NM_001136017	cyclin D3 [Source:HGNC Symbol;Acc:HGNC:1585]
CCND3	603.2	NM_001760	cyclin D3 [Source:HGNC Symbol;Acc:HGNC:1585]
CCND3	603.3	NM_001287427	cyclin D3 [Source:HGNC Symbol;Acc:HGNC:1585]
CCND3	603.4	NM_001287434	cyclin D3 [Source:HGNC Symbol;Acc:HGNC:1585]
CCND3	603.5	NM_001136125	cyclin D3 [Source:HGNC Symbol;Acc:HGNC:1585]
CCND3	603.6	NM_001136126	cyclin D3 [Source:HGNC Symbol;Acc:HGNC:1585]
ZNF239	604.1	NM_001324349	zinc finger protein 239 [Source:HGNC Symbol;Acc:HGNC:13031]
ZNF239	604.2	NM_001324352	zinc finger protein 239 [Source:HGNC Symbol;Acc:HGNC:13031]
ZNF239	604.3	NM_001324350	zinc finger protein 239 [Source:HGNC Symbol;Acc:HGNC:13031]
ZNF239	604.4	NM_001099282	zinc finger protein 239 [Source:HGNC Symbol;Acc:HGNC:13031]
ZNF239	604.5	NM_001324353	zinc finger protein 239 [Source:HGNC Symbol;Acc:HGNC:13031]
ZNF239	604.6	NM_005674	zinc finger protein 239 [Source:HGNC Symbol;Acc:HGNC:13031]
ZNF239	604.7	NM_001099284	zinc finger protein 239 [Source:HGNC Symbol;Acc:HGNC:13031]
ZNF239	604.8	NM_001324351	zinc finger protein 239 [Source:HGNC Symbol;Acc:HGNC:13031]
ZNF239	604.9	NM_001324347	zinc finger protein 239 [Source:HGNC Symbol;Acc:HGNC:13031]
ZNF239	604.10	NM_001324348	zinc finger protein 239 [Source:HGNC Symbol;Acc:HGNC:13031]
ZNF239	604.11	NM_001099283	zinc finger protein 239 [Source:HGNC Symbol;Acc:HGNC:13031]
STRN4	605.1	NM_001039877	striatin 4 [Source:HGNC Symbol;Acc:HGNC:15721]
STRN4	605.2	NM_013403	striatin 4 [Source:HGNC Symbol;Acc:HGNC:15721]
SLC25A45	606.1	NM_182556	solute carrier family 25 member 45 [Source:HGNC Symbol;Acc:HGNC:27442]
SLC25A45	606.2	NM_001300820	solute carrier family 25 member 45 [Source:HGNC Symbol;Acc:HGNC:27442]
SLC25A45	606.3	NM_001278250	solute carrier family 25 member 45 [Source:HGNC Symbol;Acc:HGNC:27442]
SLC25A45	606.4	NM_001278251	solute carrier family 25 member 45 [Source:HGNC Symbol;Acc:HGNC:27442]
SLC25A45	606.5	NM_001077241	solute carrier family 25 member 45 [Source:HGNC Symbol;Acc:HGNC:27442]
CKB	607.1	NM_001823	creatine kinase B [Source:HGNC Symbol;Acc:HGNC:1991]
HRASLS5	608.1	NM_001146728	HRAS like suppressor family member 5 [Source:HGNC Symbol;Acc:HGNC:24978]
HRASLS5	608.2	NM_054108	HRAS like suppressor family member 5 [Source:HGNC Symbol;Acc:HGNC:24978]
HRASLS5	608.3	NM_001146729	HRAS like suppressor family member 5 [Source:HGNC Symbol;Acc:HGNC:24978]
SUGT1P1	609.1	N/A	N/A
PIGO	610.1	NM_152850	phosphatidylinositol glycan anchor biosynthesis class O [Source:HGNC Symbol;Acc:HGNC:23215]
PIGO	610.2	NM_001201484	phosphatidylinositol glycan anchor biosynthesis class O [Source:HGNC Symbol;Acc:HGNC:23215]
PIGO	610.3	NM_032634	phosphatidylinositol glycan anchor biosynthesis class O [Source:HGNC Symbol;Acc:HGNC:23215]
MAP6D1	611.1	NM_024871	MAP6 domain containing 1 [Source:HGNC Symbol;Acc:HGNC:25753]
MST1R	612.1	NM_001318913	macrophage stimulating 1 receptor [Source:HGNC Symbol;Acc:HGNC:7381]
MST1R	612.2	NM_001244937	macrophage stimulating 1 receptor [Source:HGNC Symbol;Acc:HGNC:7381]
MST1R	612.3	NM_002447	macrophage stimulating 1 receptor [Source:HGNC Symbol;Acc:HGNC:7381]
MINA	613.1	N/A	N/A
GDF9	614.1	NM_001288824	growth differentiation factor 9 [Source:HGNC Symbol;Acc:HGNC:4224]
GDF9	614.2	NM_001288827	growth differentiation factor 9 [Source:HGNC Symbol;Acc:HGNC:4224]
GDF9	614.3	NM_001288825	growth differentiation factor 9 [Source:HGNC Symbol;Acc:HGNC:4224]
GDF9	614.4	NM_005260	growth differentiation factor 9 [Source:HGNC Symbol;Acc:HGNC:4224]
GDF9	614.5	NM_001288828	growth differentiation factor 9 [Source:HGNC Symbol;Acc:HGNC:4224]
GDF9	614.6	NM_001288826	growth differentiation factor 9 [Source:HGNC Symbol;Acc:HGNC:4224]
REV1	615.1	NM_001321458	REV1, DNA directed polymerase [Source:HGNC Symbol;Acc:HGNC:14060]
REV1	615.2	NM_016316	REV1, DNA directed polymerase [Source:HGNC Symbol;Acc:HGNC:14060]
REV1	615.3	NM_001321460	REV1, DNA directed polymerase [Source:HGNC Symbol;Acc:HGNC:14060]
REV1	615.4	NM_001321459	REV1, DNA directed polymerase [Source:HGNC Symbol;Acc:HGNC:14060]
REV1	615.5	NM_001321454	REV1, DNA directed polymerase [Source:HGNC Symbol;Acc:HGNC:14060]
REV1	615.6	NM_001321455	REV1, DNA directed polymerase [Source:HGNC Symbol;Acc:HGNC:14060]
REV1	615.7	NM_001037872	REV1, DNA directed polymerase [Source:HGNC Symbol;Acc:HGNC:14060]
TTLL1	616.1	NM_012263	tubulin tyrosine ligase like 1 [Source:HGNC Symbol;Acc:HGNC:1312]
SLC9B2	617.1	NM_178833	solute carrier family 9 member B2 [Source:HGNC Symbol;Acc:HGNC:25143]
SLC9B2	617.2	NM_001300756	solute carrier family 9 member B2 [Source:HGNC Symbol;Acc:HGNC:25143]
SLC9B2	617.3	NM_001300754	solute carrier family 9 member B2 [Source:HGNC Symbol;Acc:HGNC:25143]
PBK	618.1	NM_018492	PDZ binding kinase [Source:HGNC Symbol;Acc:HGNC:18282]
PBK	618.2	NM_001278945	PDZ binding kinase [Source:HGNC Symbol;Acc:HGNC:18282]
GRB14	619.1	NM_001303422	growth factor receptor bound protein 14 [Source:HGNC Symbol;Acc:HGNC:4565]
GRB14	619.2	NM_004490	growth factor receptor bound protein 14 [Source:HGNC Symbol;Acc:HGNC:4565]
CITED2	620.1	NM_001168388	Cbp/p300 interacting transactivator with Glu/Asp rich carboxy-terminal domain 2 [Source:HGNC Symbol;Acc:HGNC:1987]
CITED2	620.2	NM_001168389	Cbp/p300 interacting transactivator with Glu/Asp rich carboxy-terminal domain 2 [Source:HGNC Symbol;Acc:HGNC:1987]
CITED2	620.3	NM_006079	Cbp/p300 interacting transactivator with Glu/Asp rich carboxy-terminal domain 2 [Source:HGNC Symbol;Acc:HGNC:1987]
RFX1	621.1	NM_002918	regulatory factor X1 [Source:HGNC Symbol;Acc:HGNC:9982]
VEGFC	622.1	NM_005429	vascular endothelial growth factor C [Source:HGNC Symbol;Acc:HGNC:12682]
PODNL1	623.1	NM_001146254	podocan like 1 [Source:HGNC Symbol;Acc:HGNC:26275]
PODNL1	623.2	NM_024825	podocan like 1 [Source:HGNC Symbol;Acc:HGNC:26275]
PODNL1	623.3	NM_001146255	podocan like 1 [Source:HGNC Symbol;Acc:HGNC:26275]
ZNF200	624.1	NM_198087	zinc finger protein 200 [Source:HGNC Symbol;Acc:HGNC:12993]
ZNF200	624.2	NM_001145447	zinc finger protein 200 [Source:HGNC Symbol;Acc:HGNC:12993]
ZNF200	624.3	NM_003454	zinc finger protein 200 [Source:HGNC Symbol;Acc:HGNC:12993]
ZNF200	624.4	NM_001145448	zinc finger protein 200 [Source:HGNC Symbol;Acc:HGNC:12993]
ZNF200	624.5	NM_198088	zinc finger protein 200 [Source:HGNC Symbol;Acc:HGNC:12993]
ZNF200	624.6	NM_001145446	zinc finger protein 200 [Source:HGNC Symbol;Acc:HGNC:12993]
C3ORF18	625.1	NM_016210	chromosome 3 open reading frame 18 [Source:HGNC Symbol;Acc:HGNC:24837]
C3ORF18	625.2	NM_001171743	chromosome 3 open reading frame 18 [Source:HGNC Symbol;Acc:HGNC:24837]
C3ORF18	625.3	NM_001171740	chromosome 3 open reading frame 18 [Source:HGNC Symbol;Acc:HGNC:24837]
C3ORF18	625.4	NM_001171741	chromosome 3 open reading frame 18 [Source:HGNC Symbol;Acc:HGNC:24837]
GPR157	626.1	NM_024980	G protein-coupled receptor 157 [Source:HGNC Symbol;Acc:HGNC:23687]
TLCD1	627.1	NM_001160407	TLC domain containing 1 [Source:HGNC Symbol;Acc:HGNC:25177]
TLCD1	627.2	NM_138463	TLC domain containing 1 [Source:HGNC Symbol;Acc:HGNC:25177]
TMEM234	628.1	NM_019118	transmembrane protein 234 [Source:HGNC Symbol;Acc:HGNC:28837]
FBXO42	629.1	NM_018994	F-box protein 42 [Source:HGNC Symbol;Acc:HGNC:29249]
COPS3	630.1	NM_003653	COP9 signalosome subunit 3 [Source:HGNC Symbol;Acc:HGNC:2239]
COPS3	630.2	NM_001316355	COP9 signalosome subunit 3 [Source:HGNC Symbol;Acc:HGNC:2239]
COPS3	630.3	NM_001316354	COP9 signalosome subunit 3 [Source:HGNC Symbol;Acc:HGNC:2239]
COPS3	630.4	NM_001316358	COP9 signalosome subunit 3 [Source:HGNC Symbol;Acc:HGNC:2239]
COPS3	630.5	NM_001199125	COP9 signalosome subunit 3 [Source:HGNC Symbol;Acc:HGNC:2239]
COPS3	630.6	NM_001316356	COP9 signalosome subunit 3 [Source:HGNC Symbol;Acc:HGNC:2239]
COPS3	630.7	NM_001316357	COP9 signalosome subunit 3 [Source:HGNC Symbol;Acc:HGNC:2239]
SYBU	631.1	NM_001099749	syntabulin [Source:HGNC Symbol;Acc:HGNC:26011]
SYBU	631.2	NM_001099754	syntabulin [Source:HGNC Symbol;Acc:HGNC:26011]
SYBU	631.3	NM_017786	syntabulin [Source:HGNC Symbol;Acc:HGNC:26011]
SYBU	631.4	NM_001099750	syntabulin [Source:HGNC Symbol;Acc:HGNC:26011]
SYBU	631.5	NM_001330596	syntabulin [Source:HGNC Symbol;Acc:HGNC:26011]
SYBU	631.6	NM_001099745	syntabulin [Source:HGNC Symbol;Acc:HGNC:26011]
SYBU	631.7	NM_001099747	syntabulin [Source:HGNC Symbol;Acc:HGNC:26011]
SYBU	631.8	NM_001099748	syntabulin [Source:HGNC Symbol;Acc:HGNC:26011]
SYBU	631.9	NM_001099751	syntabulin [Source:HGNC Symbol;Acc:HGNC:26011]
SYBU	631.10	NM_001099752	syntabulin [Source:HGNC Symbol;Acc:HGNC:26011]
SYBU	631.11	NM_001099756	syntabulin [Source:HGNC Symbol;Acc:HGNC:26011]
SYBU	631.12	NM_001099744	syntabulin [Source:HGNC Symbol;Acc:HGNC:26011]
SYBU	631.13	NM_001099755	syntabulin [Source:HGNC Symbol;Acc:HGNC:26011]
SYBU	631.14	NM_001099743	syntabulin [Source:HGNC Symbol;Acc:HGNC:26011]
SYBU	631.15	NM_001099753	syntabulin [Source:HGNC Symbol;Acc:HGNC:26011]
SYBU	631.16	NM_001099746	syntabulin [Source:HGNC Symbol;Acc:HGNC:26011]
CDK5	632.1	NM_004935	cyclin dependent kinase 5 [Source:HGNC Symbol;Acc:HGNC:1774]
CDK5	632.2	NM_001164410	cyclin dependent kinase 5 [Source:HGNC Symbol;Acc:HGNC:1774]
CCDC108	633.1	NM_194302	cilia and flagella associated protein 65 [Source:HGNC Symbol;Acc:HGNC:25325]
CCDC108	633.2	NM_001278296	cilia and flagella associated protein 65 [Source:HGNC Symbol;Acc:HGNC:25325]
CCDC108	633.3	NM_001278295	cilia and flagella associated protein 65 [Source:HGNC Symbol;Acc:HGNC:25325]
CCDC108	633.4	NM_152389	cilia and flagella associated protein 65 [Source:HGNC Symbol;Acc:HGNC:25325]
ZNF33B	634.1	NM_001305040	zinc finger protein 33B [Source:HGNC Symbol;Acc:HGNC:13097]
ZNF33B	634.2	NM_001305035	zinc finger protein 33B [Source:HGNC Symbol;Acc:HGNC:13097]
ZNF33B	634.3	NM_001305039	zinc finger protein 33B [Source:HGNC Symbol;Acc:HGNC:13097]
ZNF33B	634.4	NM_001305033	zinc finger protein 33B [Source:HGNC Symbol;Acc:HGNC:13097]
ZNF33B	634.5	NM_001305036	zinc finger protein 33B [Source:HGNC Symbol;Acc:HGNC:13097]
ZNF33B	634.6	NM_006955	zinc finger protein 33B [Source:HGNC Symbol;Acc:HGNC:13097]
BRD9	635.1	NM_023924	bromodomain containing 9 [Source:HGNC Symbol;Acc:HGNC:25818]
BRD9	635.2	NM_001317951	bromodomain containing 9 [Source:HGNC Symbol;Acc:HGNC:25818]
BRD9	635.3	NM_001009877	bromodomain containing 9 [Source:HGNC Symbol;Acc:HGNC:25818]
PAPOLB	636.1	NM_020144	poly(A) polymerase beta [Source:HGNC Symbol;Acc:HGNC:15970]
LOC283143	637.1	N/A	N/A
SPSB2	638.1	NM_001146316	splA/ryanodine receptor domain and SOCS box containing 2 [Source:HGNC Symbol;Acc:HGNC:29522]
SPSB2	638.2	NM_032641	splA/ryanodine receptor domain and SOCS box containing 2 [Source:HGNC Symbol;Acc:HGNC:29522]
SPSB2	638.3	NM_001319670	splA/ryanodine receptor domain and SOCS box containing 2 [Source:HGNC Symbol;Acc:HGNC:29522]
AGBL4	639.1	NM_001323575	ATP/GTP binding protein like 4 [Source:HGNC Symbol;Acc:HGNC:25892]
AGBL4	639.2	NM_001323574	ATP/GTP binding protein like 4 [Source:HGNC Symbol;Acc:HGNC:25892]
AGBL4	639.3	NM_001323573	ATP/GTP binding protein like 4 [Source:HGNC Symbol;Acc:HGNC:25892]
AGBL4	639.4	NM_032785	ATP/GTP binding protein like 4 [Source:HGNC Symbol;Acc:HGNC:25892]
SCAMP2	640.1	NM_005697	secretory carrier membrane protein 2 [Source:HGNC Symbol;Acc:HGNC:10564]
SCAMP2	640.2	NM_001320778	secretory carrier membrane protein 2 [Source:HGNC Symbol;Acc:HGNC:10564]
ATP1A3	641.1	NM_001256213	ATPase Na+/K+ transporting subunit alpha 3 [Source:HGNC Symbol;Acc:HGNC:801]
ATP1A3	641.2	NM_001256214	ATPase Na+/K+ transporting subunit alpha 3 [Source:HGNC Symbol;Acc:HGNC:801]
ATP1A3	641.3	NM_152296	ATPase Na+/K+ transporting subunit alpha 3 [Source:HGNC Symbol;Acc:HGNC:801]
MIR148A	642.1	N/A	N/A
RPUSD3	643.1	NM_173659	RNA pseudouridylate synthase domain containing 3 [Source:HGNC Symbol;Acc:HGNC:28437]
RPUSD3	643.2	NM_001142547	RNA pseudouridylate synthase domain containing 3 [Source:HGNC Symbol;Acc:HGNC:28437]
C1QL2	644.1	NM_182528	complement C1q like 2 [Source:HGNC Symbol;Acc:HGNC:24181]
GNPDA2	645.1	NM_001270881	glucosamine-6-phosphate deaminase 2 [Source:HGNC Symbol;Acc:HGNC:21526]
GNPDA2	645.2	NM_138335	glucosamine-6-phosphate deaminase 2 [Source:HGNC Symbol;Acc:HGNC:21526]
GNPDA2	645.3	NM_001270880	glucosamine-6-phosphate deaminase 2 [Source:HGNC Symbol;Acc:HGNC:21526]
RAP2C	646.1	NM_001271187	RAP2C, member of RAS oncogene family [Source:HGNC Symbol;Acc:HGNC:21165]
RAP2C	646.2	NM_001271186	RAP2C, member of RAS oncogene family [Source:HGNC Symbol;Acc:HGNC:21165]
RAP2C	646.3	NM_021183	RAP2C, member of RAS oncogene family [Source:HGNC Symbol;Acc:HGNC:21165]
C16ORF90	647.1	NM_001080524	chromosome 16 open reading frame 90 [Source:HGNC Symbol;Acc:HGNC:34455]
MTIF2	648.1	NM_001005369	mitochondrial translational initiation factor 2 [Source:HGNC Symbol;Acc:HGNC:7441]
MTIF2	648.2	NM_001321002	mitochondrial translational initiation factor 2 [Source:HGNC Symbol;Acc:HGNC:7441]
MTIF2	648.3	NM_001321001	mitochondrial translational initiation factor 2 [Source:HGNC Symbol;Acc:HGNC:7441]
MTIF2	648.4	NM_001321003	mitochondrial translational initiation factor 2 [Source:HGNC Symbol;Acc:HGNC:7441]
MTIF2	648.5	NM_002453	mitochondrial translational initiation factor 2 [Source:HGNC Symbol;Acc:HGNC:7441]
MTIF2	648.6	NM_001321005	mitochondrial translational initiation factor 2 [Source:HGNC Symbol;Acc:HGNC:7441]
MTIF2	648.7	NM_001321004	mitochondrial translational initiation factor 2 [Source:HGNC Symbol;Acc:HGNC:7441]
PTTG1IP	649.1	NM_001286822	PTTG1 interacting protein [Source:HGNC Symbol;Acc:HGNC:13524]
PTTG1IP	649.2	NM_004339	PTTG1 interacting protein [Source:HGNC Symbol;Acc:HGNC:13524]
MIR4783	650.1	N/A	N/A
TMEM150C	651.1	NM_001080506	transmembrane protein 150C [Source:HGNC Symbol;Acc:HGNC:37263]
TMEM237	652.1	NM_001044385	transmembrane protein 237 [Source:HGNC Symbol;Acc:HGNC:14432]
TMEM237	652.2	NM_152388	transmembrane protein 237 [Source:HGNC Symbol;Acc:HGNC:14432]
RPL9	653.1	NM_001024921	ribosomal protein L9 [Source:HGNC Symbol;Acc:HGNC:10369]
RPL9	653.2	NM_000661	ribosomal protein L9 [Source:HGNC Symbol;Acc:HGNC:10369]
RBM18	654.1	NM_033117	RNA binding motif protein 18 [Source:HGNC Symbol;Acc:HGNC:28413]
POC1A	655.1	NM_001161581	POC1 centriolar protein A [Source:HGNC Symbol;Acc:HGNC:24488]
POC1A	655.2	NM_001161580	POC1 centriolar protein A [Source:HGNC Symbol;Acc:HGNC:24488]
POC1A	655.3	NM_015426	POC1 centriolar protein A [Source:HGNC Symbol;Acc:HGNC:24488]
PDE2A	656.1	NM_001243784	phosphodiesterase 2A [Source:HGNC Symbol;Acc:HGNC:8777]
PDE2A	656.2	NM_002599	phosphodiesterase 2A [Source:HGNC Symbol;Acc:HGNC:8777]
PDE2A	656.3	NM_001143839	phosphodiesterase 2A [Source:HGNC Symbol;Acc:HGNC:8777]
PDE2A	656.4	NM_001146209	phosphodiesterase 2A [Source:HGNC Symbol;Acc:HGNC:8777]
KCNH4	657.1	NM_012285	potassium voltage-gated channel subfamily H member 4 [Source:HGNC Symbol;Acc:HGNC:6253]
FA2H	658.1	NM_024306	fatty acid 2-hydroxylase [Source:HGNC Symbol;Acc:HGNC:21197]
STAT5B	659.1	NM_012448	signal transducer and activator of transcription 5B [Source:HGNC Symbol;Acc:HGNC:11367]
NADK	660.1	NM_001198993	NAD kinase [Source:HGNC Symbol;Acc:HGNC:29831]
NADK	660.2	NM_001198994	NAD kinase [Source:HGNC Symbol;Acc:HGNC:29831]
NADK	660.3	NM_023018	NAD kinase [Source:HGNC Symbol;Acc:HGNC:29831]
NADK	660.4	NM_001198995	NAD kinase [Source:HGNC Symbol;Acc:HGNC:29831]
LOC100294362	661.1	N/A	N/A
DEPDC1	662.1	NM_017779	DEP domain containing 1 [Source:HGNC Symbol;Acc:HGNC:22949]
DEPDC1	662.2	NM_001114120	DEP domain containing 1 [Source:HGNC Symbol;Acc:HGNC:22949]
DIDO1	663.1	NM_001193369	death inducer-obliterator 1 [Source:HGNC Symbol;Acc:HGNC:2680]
DIDO1	663.2	NM_022105	death inducer-obliterator 1 [Source:HGNC Symbol;Acc:HGNC:2680]
DIDO1	663.3	NM_001193370	death inducer-obliterator 1 [Source:HGNC Symbol;Acc:HGNC:2680]
DIDO1	663.4	NM_080797	death inducer-obliterator 1 [Source:HGNC Symbol;Acc:HGNC:2680]
DIDO1	663.5	NM_033081	death inducer-obliterator 1 [Source:HGNC Symbol;Acc:HGNC:2680]
DIDO1	663.6	NM_080796	death inducer-obliterator 1 [Source:HGNC Symbol;Acc:HGNC:2680]
YRDC	664.1	NM_024640	yrdC N6-threonylcarbamoyltransferase domain containing [Source:HGNC Symbol;Acc:HGNC:28905]
CNIH	665.1	NM_005776	cornichon family AMPA receptor auxiliary protein 1 [Source:HGNC Symbol;Acc:HGNC:19431]
RHEB	666.1	NM_005614	Ras homolog enriched in brain [Source:HGNC Symbol;Acc:HGNC:10011]
MYCL1	667.1	N/A	N/A
TIAF1	668.1	NM_004740	TGFB1-induced anti-apoptotic factor 1 [Source:HGNC Symbol;Acc:HGNC:11803]
SLC4A11	669.1	NM_001174090	solute carrier family 4 member 11 [Source:HGNC Symbol;Acc:HGNC:16438]
SLC4A11	669.2	NM_001174089	solute carrier family 4 member 11 [Source:HGNC Symbol;Acc:HGNC:16438]
SLC4A11	669.3	NM_032034	solute carrier family 4 member 11 [Source:HGNC Symbol;Acc:HGNC:16438]
PHF19	670.1	NM_015651	PHD finger protein 19 [Source:HGNC Symbol;Acc:HGNC:24566]
PHF19	670.2	NM_001286840	PHD finger protein 19 [Source:HGNC Symbol;Acc:HGNC:24566]
PHF19	670.3	NM_001286842	PHD finger protein 19 [Source:HGNC Symbol;Acc:HGNC:24566]
PHF19	670.4	NM_001286843	PHD finger protein 19 [Source:HGNC Symbol;Acc:HGNC:24566]
PHF19	670.5	NM_001009936	PHD finger protein 19 [Source:HGNC Symbol;Acc:HGNC:24566]
PKP2	671.1	NM_001005242	plakophilin 2 [Source:HGNC Symbol;Acc:HGNC:9024]
PKP2	671.2	NM_004572	plakophilin 2 [Source:HGNC Symbol;Acc:HGNC:9024]
CEP89	672.1	NM_032816	centrosomal protein 89 [Source:HGNC Symbol;Acc:HGNC:25907]
ESCO1	673.1	NM_052911	establishment of sister chromatid cohesion N-acetyltransferase 1 [Source:HGNC Symbol;Acc:HGNC:24645]
RPL23	674.1	NM_000978	ribosomal protein L23 [Source:HGNC Symbol;Acc:HGNC:10316]
SNORA21	675.1	N/A	N/A
PNISR	676.1	NM_001322405	PNN interacting serine and arginine rich protein [Source:HGNC Symbol;Acc:HGNC:21222]
PNISR	676.2	NM_001322410	PNN interacting serine and arginine rich protein [Source:HGNC Symbol;Acc:HGNC:21222]
PNISR	676.3	NM_001322406	PNN interacting serine and arginine rich protein [Source:HGNC Symbol;Acc:HGNC:21222]
PNISR	676.4	NM_001322412	PNN interacting serine and arginine rich protein [Source:HGNC Symbol;Acc:HGNC:21222]
PNISR	676.5	NM_001322414	PNN interacting serine and arginine rich protein [Source:HGNC Symbol;Acc:HGNC:21222]
PNISR	676.6	NM_032870	PNN interacting serine and arginine rich protein [Source:HGNC Symbol;Acc:HGNC:21222]
PNISR	676.7	NM_001322416	PNN interacting serine and arginine rich protein [Source:HGNC Symbol;Acc:HGNC:21222]
PNISR	676.8	NM_001322419	PNN interacting serine and arginine rich protein [Source:HGNC Symbol;Acc:HGNC:21222]
PNISR	676.9	NM_001322413	PNN interacting serine and arginine rich protein [Source:HGNC Symbol;Acc:HGNC:21222]
PNISR	676.10	NM_015491	PNN interacting serine and arginine rich protein [Source:HGNC Symbol;Acc:HGNC:21222]
PNISR	676.11	NM_001322415	PNN interacting serine and arginine rich protein [Source:HGNC Symbol;Acc:HGNC:21222]
PNISR	676.12	NM_001322408	PNN interacting serine and arginine rich protein [Source:HGNC Symbol;Acc:HGNC:21222]
COX17	677.1	NM_005694	COX17, cytochrome c oxidase copper chaperone [Source:HGNC Symbol;Acc:HGNC:2264]
NPHP1	678.1	NM_207181	nephrocystin 1 [Source:HGNC Symbol;Acc:HGNC:7905]
NPHP1	678.2	NM_000272	nephrocystin 1 [Source:HGNC Symbol;Acc:HGNC:7905]
NPHP1	678.3	NM_001128179	nephrocystin 1 [Source:HGNC Symbol;Acc:HGNC:7905]
NPHP1	678.4	NM_001128178	nephrocystin 1 [Source:HGNC Symbol;Acc:HGNC:7905]
C22ORF39	679.1	NM_001166242	chromosome 22 open reading frame 39 [Source:HGNC Symbol;Acc:HGNC:27012]
C22ORF39	679.2	NM_173793	chromosome 22 open reading frame 39 [Source:HGNC Symbol;Acc:HGNC:27012]
STOML1	680.1	NM_001324226	stomatin like 1 [Source:HGNC Symbol;Acc:HGNC:14560]
STOML1	680.2	NM_001256676	stomatin like 1 [Source:HGNC Symbol;Acc:HGNC:14560]
STOML1	680.3	NM_001324227	stomatin like 1 [Source:HGNC Symbol;Acc:HGNC:14560]
STOML1	680.4	NM_001256673	stomatin like 1 [Source:HGNC Symbol;Acc:HGNC:14560]
STOML1	680.5	NM_001256674	stomatin like 1 [Source:HGNC Symbol;Acc:HGNC:14560]
STOML1	680.6	NM_001324228	stomatin like 1 [Source:HGNC Symbol;Acc:HGNC:14560]
STOML1	680.7	NM_001256672	stomatin like 1 [Source:HGNC Symbol;Acc:HGNC:14560]
STOML1	680.8	NM_004809	stomatin like 1 [Source:HGNC Symbol;Acc:HGNC:14560]
STOML1	680.9	NM_001324229	stomatin like 1 [Source:HGNC Symbol;Acc:HGNC:14560]
STOML1	680.10	NM_001256675	stomatin like 1 [Source:HGNC Symbol;Acc:HGNC:14560]
STOML1	680.11	NM_001256677	stomatin like 1 [Source:HGNC Symbol;Acc:HGNC:14560]
STOML1	680.12	NM_001324230	stomatin like 1 [Source:HGNC Symbol;Acc:HGNC:14560]
CSNK1A1	681.1	NM_001271741	casein kinase 1 alpha 1 [Source:HGNC Symbol;Acc:HGNC:2451]
CSNK1A1	681.2	NM_001271742	casein kinase 1 alpha 1 [Source:HGNC Symbol;Acc:HGNC:2451]
CSNK1A1	681.3	NM_001025105	casein kinase 1 alpha 1 [Source:HGNC Symbol;Acc:HGNC:2451]
CSNK1A1	681.4	NM_001892	casein kinase 1 alpha 1 [Source:HGNC Symbol;Acc:HGNC:2451]
ETV3	682.1	NM_005240	ETS variant 3 [Source:HGNC Symbol;Acc:HGNC:3492]
ETV3	682.2	NM_001145312	ETS variant 3 [Source:HGNC Symbol;Acc:HGNC:3492]
WBSCR27	683.1	N/A	N/A
APBB1	684.1	NM_001257325	amyloid beta precursor protein binding family B member 1 [Source:HGNC Symbol;Acc:HGNC:581]
APBB1	684.2	NM_145689	amyloid beta precursor protein binding family B member 1 [Source:HGNC Symbol;Acc:HGNC:581]
APBB1	684.3	NM_001257319	amyloid beta precursor protein binding family B member 1 [Source:HGNC Symbol;Acc:HGNC:581]
APBB1	684.4	NM_001257323	amyloid beta precursor protein binding family B member 1 [Source:HGNC Symbol;Acc:HGNC:581]
APBB1	684.5	NM_001164	amyloid beta precursor protein binding family B member 1 [Source:HGNC Symbol;Acc:HGNC:581]
APBB1	684.6	NM_001257321	amyloid beta precursor protein binding family B member 1 [Source:HGNC Symbol;Acc:HGNC:581]
APBB1	684.7	NM_001257320	amyloid beta precursor protein binding family B member 1 [Source:HGNC Symbol;Acc:HGNC:581]
APBB1	684.8	NM_001257326	amyloid beta precursor protein binding family B member 1 [Source:HGNC Symbol;Acc:HGNC:581]
DOHH	685.1	NM_031304	deoxyhypusine hydroxylase [Source:HGNC Symbol;Acc:HGNC:28662]
DOHH	685.2	NM_001145165	deoxyhypusine hydroxylase [Source:HGNC Symbol;Acc:HGNC:28662]
NUP88	686.1	NM_001320653	nucleoporin 88 [Source:HGNC Symbol;Acc:HGNC:8067]
NUP88	686.2	NM_002532	nucleoporin 88 [Source:HGNC Symbol;Acc:HGNC:8067]
ADCY8	687.1	NM_001115	adenylate cyclase 8 [Source:HGNC Symbol;Acc:HGNC:239]
OAT	688.1	NM_000274	ornithine aminotransferase [Source:HGNC Symbol;Acc:HGNC:8091]
OAT	688.2	NM_001322971	ornithine aminotransferase [Source:HGNC Symbol;Acc:HGNC:8091]
OAT	688.3	NM_001322969	ornithine aminotransferase [Source:HGNC Symbol;Acc:HGNC:8091]
OAT	688.4	NM_001322966	ornithine aminotransferase [Source:HGNC Symbol;Acc:HGNC:8091]
OAT	688.5	NM_001322970	ornithine aminotransferase [Source:HGNC Symbol;Acc:HGNC:8091]
OAT	688.6	NM_001322965	ornithine aminotransferase [Source:HGNC Symbol;Acc:HGNC:8091]
OAT	688.7	NM_001322967	ornithine aminotransferase [Source:HGNC Symbol;Acc:HGNC:8091]
OAT	688.8	NM_001322968	ornithine aminotransferase [Source:HGNC Symbol;Acc:HGNC:8091]
OAT	688.9	NM_001322974	ornithine aminotransferase [Source:HGNC Symbol;Acc:HGNC:8091]
OAT	688.10	NM_001171814	ornithine aminotransferase [Source:HGNC Symbol;Acc:HGNC:8091]
ULK3	689.1	NM_001284365	unc-51 like kinase 3 [Source:HGNC Symbol;Acc:HGNC:19703]
ULK3	689.2	NM_001099436	unc-51 like kinase 3 [Source:HGNC Symbol;Acc:HGNC:19703]
ULK3	689.3	NM_001284364	unc-51 like kinase 3 [Source:HGNC Symbol;Acc:HGNC:19703]
MTL5	690.1	N/A	N/A
DNMT1	691.1	NM_001130823	DNA methyltransferase 1 [Source:HGNC Symbol;Acc:HGNC:2976]
DNMT1	691.2	NM_001318731	DNA methyltransferase 1 [Source:HGNC Symbol;Acc:HGNC:2976]
DNMT1	691.3	NM_001379	DNA methyltransferase 1 [Source:HGNC Symbol;Acc:HGNC:2976]
DNMT1	691.4	NM_001318730	DNA methyltransferase 1 [Source:HGNC Symbol;Acc:HGNC:2976]
TM9SF1	692.1	NM_006405	transmembrane 9 superfamily member 1 [Source:HGNC Symbol;Acc:HGNC:11864]
TM9SF1	692.2	NM_001014842	transmembrane 9 superfamily member 1 [Source:HGNC Symbol;Acc:HGNC:11864]
TM9SF1	692.3	NM_001289006	transmembrane 9 superfamily member 1 [Source:HGNC Symbol;Acc:HGNC:11864]
YAF2	693.1	NM_001190980	YY1 associated factor 2 [Source:HGNC Symbol;Acc:HGNC:17363]
YAF2	693.2	NM_001190977	YY1 associated factor 2 [Source:HGNC Symbol;Acc:HGNC:17363]
YAF2	693.3	NM_001320080	YY1 associated factor 2 [Source:HGNC Symbol;Acc:HGNC:17363]
YAF2	693.4	NM_005748	YY1 associated factor 2 [Source:HGNC Symbol;Acc:HGNC:17363]
YAF2	693.5	NM_001190979	YY1 associated factor 2 [Source:HGNC Symbol;Acc:HGNC:17363]
CCBL2	694.1	N/A	N/A
RBMXL1	695.1	NM_019610	RNA binding motif protein, X-linked like 1 [Source:HGNC Symbol;Acc:HGNC:25073]
RBMXL1	695.2	NM_001162536	RNA binding motif protein, X-linked like 1 [Source:HGNC Symbol;Acc:HGNC:25073]
SLC38A4	696.1	NM_001143824	solute carrier family 38 member 4 [Source:HGNC Symbol;Acc:HGNC:14679]
SLC38A4	696.2	NM_018018	solute carrier family 38 member 4 [Source:HGNC Symbol;Acc:HGNC:14679]
WDR31	697.1	NM_145241	WD repeat domain 31 [Source:HGNC Symbol;Acc:HGNC:21421]
WDR31	697.2	NM_001006615	WD repeat domain 31 [Source:HGNC Symbol;Acc:HGNC:21421]
WDR31	697.3	NM_001012361	WD repeat domain 31 [Source:HGNC Symbol;Acc:HGNC:21421]
PHC2	698.1	NM_004427	polyhomeotic homolog 2 [Source:HGNC Symbol;Acc:HGNC:3183]
PHC2	698.2	NM_001330488	polyhomeotic homolog 2 [Source:HGNC Symbol;Acc:HGNC:3183]
PHC2	698.3	NM_198040	polyhomeotic homolog 2 [Source:HGNC Symbol;Acc:HGNC:3183]
OGDHL	699.1	NM_001143996	oxoglutarate dehydrogenase like [Source:HGNC Symbol;Acc:HGNC:25590]
OGDHL	699.2	NM_001347820	oxoglutarate dehydrogenase like [Source:HGNC Symbol;Acc:HGNC:25590]
OGDHL	699.3	NM_001347819	oxoglutarate dehydrogenase like [Source:HGNC Symbol;Acc:HGNC:25590]
OGDHL	699.4	NM_018245	oxoglutarate dehydrogenase like [Source:HGNC Symbol;Acc:HGNC:25590]
OGDHL	699.5	NM_001347822	oxoglutarate dehydrogenase like [Source:HGNC Symbol;Acc:HGNC:25590]
OGDHL	699.6	NM_001143997	oxoglutarate dehydrogenase like [Source:HGNC Symbol;Acc:HGNC:25590]
ZFC3H1	700.1	NM_144982	zinc finger C3H1-type containing [Source:HGNC Symbol;Acc:HGNC:28328]
OSBPL3	701.1	NM_145320	oxysterol binding protein like 3 [Source:HGNC Symbol;Acc:HGNC:16370]
OSBPL3	701.2	NM_145321	oxysterol binding protein like 3 [Source:HGNC Symbol;Acc:HGNC:16370]
OSBPL3	701.3	NM_015550	oxysterol binding protein like 3 [Source:HGNC Symbol;Acc:HGNC:16370]
OSBPL3	701.4	NM_145322	oxysterol binding protein like 3 [Source:HGNC Symbol;Acc:HGNC:16370]
HEG1	702.1	NM_020733	heart development protein with EGF like domains 1 [Source:HGNC Symbol;Acc:HGNC:29227]
KCNJ2-AS1	703.1	N/A	N/A
DCUN1D1	704.1	NM_020640	defective in cullin neddylation 1 domain containing 1 [Source:HGNC Symbol;Acc:HGNC:18184]
DCUN1D1	704.2	NM_001308101	defective in cullin neddylation 1 domain containing 1 [Source:HGNC Symbol;Acc:HGNC:18184]
SSU72	705.1	NM_014188	SSU72 homolog, RNA polymerase II CTD phosphatase [Source:HGNC Symbol;Acc:HGNC:25016]
E2F1	706.1	NM_005225	E2F transcription factor 1 [Source:HGNC Symbol;Acc:HGNC:3113]
ZNF667	707.1	NM_001321356	zinc finger protein 667 [Source:HGNC Symbol;Acc:HGNC:28854]
ZNF667	707.2	NM_022103	zinc finger protein 667 [Source:HGNC Symbol;Acc:HGNC:28854]
ZNF667	707.3	NM_001321355	zinc finger protein 667 [Source:HGNC Symbol;Acc:HGNC:28854]
PODXL	708.1	NM_001018111	podocalyxin like [Source:HGNC Symbol;Acc:HGNC:9171]
PODXL	708.2	NM_005397	podocalyxin like [Source:HGNC Symbol;Acc:HGNC:9171]
ERF	709.1	NM_001301035	ETS2 repressor factor [Source:HGNC Symbol;Acc:HGNC:3444]
ERF	709.2	NM_001308402	ETS2 repressor factor [Source:HGNC Symbol;Acc:HGNC:3444]
ERF	709.3	NM_001312656	ETS2 repressor factor [Source:HGNC Symbol;Acc:HGNC:3444]
ERF	709.4	NM_006494	ETS2 repressor factor [Source:HGNC Symbol;Acc:HGNC:3444]
FAM46B	710.1	NM_052943	family with sequence similarity 46 member B [Source:HGNC Symbol;Acc:HGNC:28273]
CCDC71	711.1	NM_022903	coiled-coil domain containing 71 [Source:HGNC Symbol;Acc:HGNC:25760]
TOMM70A	712.1	N/A	N/A
ZBTB25	713.1	NM_006977	zinc finger and BTB domain containing 25 [Source:HGNC Symbol;Acc:HGNC:13112]
ZBTB25	713.2	NM_001304508	zinc finger and BTB domain containing 25 [Source:HGNC Symbol;Acc:HGNC:13112]
ZBTB25	713.3	NM_001304507	zinc finger and BTB domain containing 25 [Source:HGNC Symbol;Acc:HGNC:13112]
VPS33A	714.1	NM_022916	VPS33A, CORVET/HOPS core subunit [Source:HGNC Symbol;Acc:HGNC:18179]
VPS33A	714.2	NM_001351018	VPS33A, CORVET/HOPS core subunit [Source:HGNC Symbol;Acc:HGNC:18179]
VPS33A	714.3	NM_001351019	VPS33A, CORVET/HOPS core subunit [Source:HGNC Symbol;Acc:HGNC:18179]
CHCHD8	715.1	NM_016565	cytochrome c oxidase assembly factor 4 homolog [Source:HGNC Symbol;Acc:HGNC:24604]
U2AF1L4	716.1	NM_144987	U2 small nuclear RNA auxiliary factor 1 like 4 [Source:HGNC Symbol;Acc:HGNC:23020]
U2AF1L4	716.2	NM_001040425	U2 small nuclear RNA auxiliary factor 1 like 4 [Source:HGNC Symbol;Acc:HGNC:23020]
VPS53	717.1	NM_018289	VPS53, GARP complex subunit [Source:HGNC Symbol;Acc:HGNC:25608]
VPS53	717.2	NM_001128159	VPS53, GARP complex subunit [Source:HGNC Symbol;Acc:HGNC:25608]
CRNDE	718.1	NM_001308963	colorectal neoplasia differentially expressed [Source:HGNC Symbol;Acc:HGNC:37078]
C9ORF24	719.1	NM_147168	chromosome 9 open reading frame 24 [Source:HGNC Symbol;Acc:HGNC:19919]
C9ORF24	719.2	NM_001252195	chromosome 9 open reading frame 24 [Source:HGNC Symbol;Acc:HGNC:19919]
C9ORF24	719.3	NM_147169	chromosome 9 open reading frame 24 [Source:HGNC Symbol;Acc:HGNC:19919]
C9ORF24	719.4	NM_032596	chromosome 9 open reading frame 24 [Source:HGNC Symbol;Acc:HGNC:19919]
BASP1P1	720.1	N/A	N/A
NDRG2	721.1	NM_001320329	NDRG family member 2 [Source:HGNC Symbol;Acc:HGNC:14460]
NDRG2	721.2	NM_001282213	NDRG family member 2 [Source:HGNC Symbol;Acc:HGNC:14460]
NDRG2	721.3	NM_001282214	NDRG family member 2 [Source:HGNC Symbol;Acc:HGNC:14460]
NDRG2	721.4	NM_001282212	NDRG family member 2 [Source:HGNC Symbol;Acc:HGNC:14460]
NDRG2	721.5	NM_001282211	NDRG family member 2 [Source:HGNC Symbol;Acc:HGNC:14460]
NDRG2	721.6	NM_016250	NDRG family member 2 [Source:HGNC Symbol;Acc:HGNC:14460]
NDRG2	721.7	NM_201541	NDRG family member 2 [Source:HGNC Symbol;Acc:HGNC:14460]
NDRG2	721.8	NM_201538	NDRG family member 2 [Source:HGNC Symbol;Acc:HGNC:14460]
NDRG2	721.9	NM_001282216	NDRG family member 2 [Source:HGNC Symbol;Acc:HGNC:14460]
NDRG2	721.10	NM_201535	NDRG family member 2 [Source:HGNC Symbol;Acc:HGNC:14460]
NDRG2	721.11	NM_201539	NDRG family member 2 [Source:HGNC Symbol;Acc:HGNC:14460]
NDRG2	721.12	NM_201540	NDRG family member 2 [Source:HGNC Symbol;Acc:HGNC:14460]
NDRG2	721.13	NM_001282215	NDRG family member 2 [Source:HGNC Symbol;Acc:HGNC:14460]
NDRG2	721.14	NM_201537	NDRG family member 2 [Source:HGNC Symbol;Acc:HGNC:14460]
NDRG2	721.15	NM_201536	NDRG family member 2 [Source:HGNC Symbol;Acc:HGNC:14460]
PRC1	722.1	NM_003981	protein regulator of cytokinesis 1 [Source:HGNC Symbol;Acc:HGNC:9341]
PRC1	722.2	NM_199413	protein regulator of cytokinesis 1 [Source:HGNC Symbol;Acc:HGNC:9341]
PRC1	722.3	NM_001267580	protein regulator of cytokinesis 1 [Source:HGNC Symbol;Acc:HGNC:9341]
PGM3	723.1	NM_001199918	phosphoglucomutase 3 [Source:HGNC Symbol;Acc:HGNC:8907]
PGM3	723.2	NM_015599	phosphoglucomutase 3 [Source:HGNC Symbol;Acc:HGNC:8907]
PGM3	723.3	NM_001199919	phosphoglucomutase 3 [Source:HGNC Symbol;Acc:HGNC:8907]
PGM3	723.4	NM_001199917	phosphoglucomutase 3 [Source:HGNC Symbol;Acc:HGNC:8907]
HOTAIR	724.1	N/A	N/A
GRB2	725.1	NM_203506	growth factor receptor bound protein 2 [Source:HGNC Symbol;Acc:HGNC:4566]
GRB2	725.2	NM_002086	growth factor receptor bound protein 2 [Source:HGNC Symbol;Acc:HGNC:4566]
RGS10	726.1	NM_001005339	regulator of G protein signaling 10 [Source:HGNC Symbol;Acc:HGNC:9992]
RGS10	726.2	NM_002925	regulator of G protein signaling 10 [Source:HGNC Symbol;Acc:HGNC:9992]
BMP7	727.1	NM_001719	bone morphogenetic protein 7 [Source:HGNC Symbol;Acc:HGNC:1074]
SAT2	728.1	NM_001320845	spermidine/spermine N1-acetyltransferase family member 2 [Source:HGNC Symbol;Acc:HGNC:23160]
SAT2	728.2	NM_133491	spermidine/spermine N1-acetyltransferase family member 2 [Source:HGNC Symbol;Acc:HGNC:23160]
SAT2	728.3	NM_001320846	spermidine/spermine N1-acetyltransferase family member 2 [Source:HGNC Symbol;Acc:HGNC:23160]
SAT2	728.4	NM_001320847	spermidine/spermine N1-acetyltransferase family member 2 [Source:HGNC Symbol;Acc:HGNC:23160]
FCHSD1	729.1	NM_033449	FCH and double SH3 domains 1 [Source:HGNC Symbol;Acc:HGNC:25463]
OLFM2	730.1	NM_058164	olfactomedin 2 [Source:HGNC Symbol;Acc:HGNC:17189]
OLFM2	730.2	NM_001304348	olfactomedin 2 [Source:HGNC Symbol;Acc:HGNC:17189]
OLFM2	730.3	NM_001304347	olfactomedin 2 [Source:HGNC Symbol;Acc:HGNC:17189]
RHBDF2	731.1	NM_024599	rhomboid 5 homolog 2 [Source:HGNC Symbol;Acc:HGNC:20788]
RHBDF2	731.2	NM_001005498	rhomboid 5 homolog 2 [Source:HGNC Symbol;Acc:HGNC:20788]
SLC25A11	732.1	NM_001165418	solute carrier family 25 member 11 [Source:HGNC Symbol;Acc:HGNC:10981]
SLC25A11	732.2	NM_003562	solute carrier family 25 member 11 [Source:HGNC Symbol;Acc:HGNC:10981]
SLC25A11	732.3	NM_001165417	solute carrier family 25 member 11 [Source:HGNC Symbol;Acc:HGNC:10981]
HDGF	733.1	NM_004494	heparin binding growth factor [Source:HGNC Symbol;Acc:HGNC:4856]
HDGF	733.2	NM_001126051	heparin binding growth factor [Source:HGNC Symbol;Acc:HGNC:4856]
HDGF	733.3	NM_001319186	heparin binding growth factor [Source:HGNC Symbol;Acc:HGNC:4856]
HDGF	733.4	NM_001126050	heparin binding growth factor [Source:HGNC Symbol;Acc:HGNC:4856]
HDGF	733.5	NM_001319187	heparin binding growth factor [Source:HGNC Symbol;Acc:HGNC:4856]
HDGF	733.6	NM_001319188	heparin binding growth factor [Source:HGNC Symbol;Acc:HGNC:4856]
STX10	734.1	NM_001271609	syntaxin 10 [Source:HGNC Symbol;Acc:HGNC:11428]
STX10	734.2	NM_003765	syntaxin 10 [Source:HGNC Symbol;Acc:HGNC:11428]
STX10	734.3	NM_001271610	syntaxin 10 [Source:HGNC Symbol;Acc:HGNC:11428]
STX10	734.4	NM_001271611	syntaxin 10 [Source:HGNC Symbol;Acc:HGNC:11428]
BBS10	735.1	NM_024685	Bardet-Biedl syndrome 10 [Source:HGNC Symbol;Acc:HGNC:26291]
FONG	736.1	N/A	N/A
EXOSC3	737.1	NM_001002269	exosome component 3 [Source:HGNC Symbol;Acc:HGNC:17944]
EXOSC3	737.2	NM_016042	exosome component 3 [Source:HGNC Symbol;Acc:HGNC:17944]
CELF1	738.1	NM_198700	CUGBP Elav-like family member 1 [Source:HGNC Symbol;Acc:HGNC:2549]
CELF1	738.2	NM_006560	CUGBP Elav-like family member 1 [Source:HGNC Symbol;Acc:HGNC:2549]
CELF1	738.3	NM_001025596	CUGBP Elav-like family member 1 [Source:HGNC Symbol;Acc:HGNC:2549]
CELF1	738.4	NM_001330272	CUGBP Elav-like family member 1 [Source:HGNC Symbol;Acc:HGNC:2549]
CELF1	738.5	NM_001172640	CUGBP Elav-like family member 1 [Source:HGNC Symbol;Acc:HGNC:2549]
CELF1	738.6	NM_001172639	CUGBP Elav-like family member 1 [Source:HGNC Symbol;Acc:HGNC:2549]
YOD1	739.1	NM_018566	YOD1 deubiquitinase [Source:HGNC Symbol;Acc:HGNC:25035]
YOD1	739.2	NM_001276320	YOD1 deubiquitinase [Source:HGNC Symbol;Acc:HGNC:25035]
ULK2	740.1	NM_014683	unc-51 like autophagy activating kinase 2 [Source:HGNC Symbol;Acc:HGNC:13480]
ULK2	740.2	NM_001142610	unc-51 like autophagy activating kinase 2 [Source:HGNC Symbol;Acc:HGNC:13480]
NFRKB	741.1	NM_006165	nuclear factor related to kappaB binding protein [Source:HGNC Symbol;Acc:HGNC:7802]
NFRKB	741.2	NM_001143835	nuclear factor related to kappaB binding protein [Source:HGNC Symbol;Acc:HGNC:7802]
FAM176A	742.1	N/A	N/A
MEIS1-AS3	743.1	N/A	N/A
ARSD	744.1	NM_001669	arylsulfatase D [Source:HGNC Symbol;Acc:HGNC:717]
ARSD	744.2	NM_009589	arylsulfatase D [Source:HGNC Symbol;Acc:HGNC:717]
GNPTAB	745.1	NM_024312	N-acetylglucosamine-1-phosphate transferase alpha and beta subunits [Source:HGNC Symbol;Acc:HGNC:29670]
KANSL1L	746.1	NM_152519	KAT8 regulatory NSL complex subunit 1 like [Source:HGNC Symbol;Acc:HGNC:26310]
KANSL1L	746.2	NM_001307976	KAT8 regulatory NSL complex subunit 1 like [Source:HGNC Symbol;Acc:HGNC:26310]
RPP25	747.1	NM_017793	ribonuclease P and MRP subunit p25 [Source:HGNC Symbol;Acc:HGNC:30361]
MICALL2	748.1	NM_182924	MICAL like 2 [Source:HGNC Symbol;Acc:HGNC:29672]
SLC16A11	749.1	NM_153357	solute carrier family 16 member 11 [Source:HGNC Symbol;Acc:HGNC:23093]
CADM1	750.1	NM_001301044	cell adhesion molecule 1 [Source:HGNC Symbol;Acc:HGNC:5951]
CADM1	750.2	NM_001098517	cell adhesion molecule 1 [Source:HGNC Symbol;Acc:HGNC:5951]
CADM1	750.3	NM_014333	cell adhesion molecule 1 [Source:HGNC Symbol;Acc:HGNC:5951]
CADM1	750.4	NM_001301045	cell adhesion molecule 1 [Source:HGNC Symbol;Acc:HGNC:5951]
CADM1	750.5	NM_001301043	cell adhesion molecule 1 [Source:HGNC Symbol;Acc:HGNC:5951]
DBP	751.1	NM_001352	D-box binding PAR bZIP transcription factor [Source:HGNC Symbol;Acc:HGNC:2697]
ICA1	752.1	NM_001350823	islet cell autoantigen 1 [Source:HGNC Symbol;Acc:HGNC:5343]
ICA1	752.2	NM_001350820	islet cell autoantigen 1 [Source:HGNC Symbol;Acc:HGNC:5343]
ICA1	752.3	NM_001350824	islet cell autoantigen 1 [Source:HGNC Symbol;Acc:HGNC:5343]
ICA1	752.4	NM_001276478	islet cell autoantigen 1 [Source:HGNC Symbol;Acc:HGNC:5343]
ICA1	752.5	NM_001136020	islet cell autoantigen 1 [Source:HGNC Symbol;Acc:HGNC:5343]
ICA1	752.6	NM_022307	islet cell autoantigen 1 [Source:HGNC Symbol;Acc:HGNC:5343]
ICA1	752.7	NM_004968	islet cell autoantigen 1 [Source:HGNC Symbol;Acc:HGNC:5343]
RIMS4	753.1	NM_001205317	regulating synaptic membrane exocytosis 4 [Source:HGNC Symbol;Acc:HGNC:16183]
RIMS4	753.2	NM_182970	regulating synaptic membrane exocytosis 4 [Source:HGNC Symbol;Acc:HGNC:16183]
EXOSC1	754.1	NM_001318363	exosome component 1 [Source:HGNC Symbol;Acc:HGNC:17286]
EXOSC1	754.2	NM_001318366	exosome component 1 [Source:HGNC Symbol;Acc:HGNC:17286]
EXOSC1	754.3	NM_001318362	exosome component 1 [Source:HGNC Symbol;Acc:HGNC:17286]
EXOSC1	754.4	NM_001318364	exosome component 1 [Source:HGNC Symbol;Acc:HGNC:17286]
EXOSC1	754.5	NM_001318365	exosome component 1 [Source:HGNC Symbol;Acc:HGNC:17286]
EXOSC1	754.6	NM_016046	exosome component 1 [Source:HGNC Symbol;Acc:HGNC:17286]
TMED10	755.1	NM_006827	transmembrane p24 trafficking protein 10 [Source:HGNC Symbol;Acc:HGNC:16998]
ABHD8	756.1	NM_024527	abhydrolase domain containing 8 [Source:HGNC Symbol;Acc:HGNC:23759]
GMIP	757.1	NM_001288999	GEM interacting protein [Source:HGNC Symbol;Acc:HGNC:24852]
GMIP	757.2	NM_001288998	GEM interacting protein [Source:HGNC Symbol;Acc:HGNC:24852]
GMIP	757.3	NM_016573	GEM interacting protein [Source:HGNC Symbol;Acc:HGNC:24852]
RSU1	758.1	NM_152724	Ras suppressor protein 1 [Source:HGNC Symbol;Acc:HGNC:10464]
RSU1	758.2	NM_012425	Ras suppressor protein 1 [Source:HGNC Symbol;Acc:HGNC:10464]
THOC5	759.1	NM_001002877	THO complex 5 [Source:HGNC Symbol;Acc:HGNC:19074]
THOC5	759.2	NM_001002878	THO complex 5 [Source:HGNC Symbol;Acc:HGNC:19074]
THOC5	759.3	NM_003678	THO complex 5 [Source:HGNC Symbol;Acc:HGNC:19074]
THOC5	759.4	NM_001002879	THO complex 5 [Source:HGNC Symbol;Acc:HGNC:19074]
PUS7	760.1	NM_001318164	pseudouridylate synthase 7 (putative) [Source:HGNC Symbol;Acc:HGNC:26033]
PUS7	760.2	NM_001318163	pseudouridylate synthase 7 (putative) [Source:HGNC Symbol;Acc:HGNC:26033]
PUS7	760.3	NM_019042	pseudouridylate synthase 7 (putative) [Source:HGNC Symbol;Acc:HGNC:26033]
RPL35	761.1	NM_007209	ribosomal protein L35 [Source:HGNC Symbol;Acc:HGNC:10344]
PM20D1	762.1	NM_152491	peptidase M20 domain containing 1 [Source:HGNC Symbol;Acc:HGNC:26518]
IL15RA	763.1	NM_172200	interleukin 15 receptor subunit alpha [Source:HGNC Symbol;Acc:HGNC:5978]
IL15RA	763.2	NM_001243539	interleukin 15 receptor subunit alpha [Source:HGNC Symbol;Acc:HGNC:5978]
IL15RA	763.3	NM_002189	interleukin 15 receptor subunit alpha [Source:HGNC Symbol;Acc:HGNC:5978]
IL15RA	763.4	NM_001256765	interleukin 15 receptor subunit alpha [Source:HGNC Symbol;Acc:HGNC:5978]
SYN1	764.1	NM_006950	synapsin I [Source:HGNC Symbol;Acc:HGNC:11494]
SYN1	764.2	NM_133499	synapsin I [Source:HGNC Symbol;Acc:HGNC:11494]
OPA3	765.1	NM_001017989	OPA3, outer mitochondrial membrane lipid metabolism regulator [Source:HGNC Symbol;Acc:HGNC:8142]
OPA3	765.2	NM_025136	OPA3, outer mitochondrial membrane lipid metabolism regulator [Source:HGNC Symbol;Acc:HGNC:8142]
SEL1L	766.1	NM_005065	SEL1L ERAD E3 ligase adaptor subunit [Source:HGNC Symbol;Acc:HGNC:10717]
SEL1L	766.2	NM_001244984	SEL1L ERAD E3 ligase adaptor subunit [Source:HGNC Symbol;Acc:HGNC:10717]
CCDC25	767.1	NM_001304529	coiled-coil domain containing 25 [Source:HGNC Symbol;Acc:HGNC:25591]
CCDC25	767.2	NM_001304530	coiled-coil domain containing 25 [Source:HGNC Symbol;Acc:HGNC:25591]
CCDC25	767.3	NM_001304532	coiled-coil domain containing 25 [Source:HGNC Symbol;Acc:HGNC:25591]
CCDC25	767.4	NM_018246	coiled-coil domain containing 25 [Source:HGNC Symbol;Acc:HGNC:25591]
RASEF	768.1	NM_152573	RAS and EF-hand domain containing [Source:HGNC Symbol;Acc:HGNC:26464]
PDHB	769.1	NM_000925	pyruvate dehydrogenase (lipoamide) beta [Source:HGNC Symbol;Acc:HGNC:8808]
PDHB	769.2	NM_001173468	pyruvate dehydrogenase (lipoamide) beta [Source:HGNC Symbol;Acc:HGNC:8808]
PDHB	769.3	NM_001315536	pyruvate dehydrogenase (lipoamide) beta [Source:HGNC Symbol;Acc:HGNC:8808]
COL4A3BP	770.1	NM_001130105	collagen type IV alpha 3 binding protein [Source:HGNC Symbol;Acc:HGNC:2205]
COL4A3BP	770.2	NM_031361	collagen type IV alpha 3 binding protein [Source:HGNC Symbol;Acc:HGNC:2205]
COL4A3BP	770.3	NM_005713	collagen type IV alpha 3 binding protein [Source:HGNC Symbol;Acc:HGNC:2205]
POLQ	771.1	NM_199420	DNA polymerase theta [Source:HGNC Symbol;Acc:HGNC:9186]
LIMD2	772.1	NM_030576	LIM domain containing 2 [Source:HGNC Symbol;Acc:HGNC:28142]
FAM227A	773.1	NM_001013647	family with sequence similarity 227 member A [Source:HGNC Symbol;Acc:HGNC:44197]
FAM227A	773.2	NM_001291030	family with sequence similarity 227 member A [Source:HGNC Symbol;Acc:HGNC:44197]
LINC00471	774.1	N/A	N/A
RAB1A	775.1	NM_015543	RAB1A, member RAS oncogene family [Source:HGNC Symbol;Acc:HGNC:9758]
RAB1A	775.2	NM_004161	RAB1A, member RAS oncogene family [Source:HGNC Symbol;Acc:HGNC:9758]
SAMHD1	776.1	NM_015474	SAM and HD domain containing deoxynucleoside triphosphate triphosphohydrolase 1 [Source:HGNC Symbol;Acc:HGNC:15925]
ACP2	777.1	NM_001302489	acid phosphatase 2, lysosomal [Source:HGNC Symbol;Acc:HGNC:123]
ACP2	777.2	NM_001302492	acid phosphatase 2, lysosomal [Source:HGNC Symbol;Acc:HGNC:123]
ACP2	777.3	NM_001302491	acid phosphatase 2, lysosomal [Source:HGNC Symbol;Acc:HGNC:123]
ACP2	777.4	NM_001610	acid phosphatase 2, lysosomal [Source:HGNC Symbol;Acc:HGNC:123]
ACP2	777.5	NM_001302490	acid phosphatase 2, lysosomal [Source:HGNC Symbol;Acc:HGNC:123]
TP73-AS1	778.1	N/A	N/A
TMEM168	779.1	NM_001287497	transmembrane protein 168 [Source:HGNC Symbol;Acc:HGNC:25826]
TMEM168	779.2	NM_022484	transmembrane protein 168 [Source:HGNC Symbol;Acc:HGNC:25826]
PER1	780.1	NM_002616	period circadian clock 1 [Source:HGNC Symbol;Acc:HGNC:8845]
ODC1	781.1	NM_002539	ornithine decarboxylase 1 [Source:HGNC Symbol;Acc:HGNC:8109]
ODC1	781.2	NM_001287188	ornithine decarboxylase 1 [Source:HGNC Symbol;Acc:HGNC:8109]
ODC1	781.3	NM_001287189	ornithine decarboxylase 1 [Source:HGNC Symbol;Acc:HGNC:8109]
ODC1	781.4	NM_001287190	ornithine decarboxylase 1 [Source:HGNC Symbol;Acc:HGNC:8109]
SNORA80B	782.1	N/A	N/A
COL1A1	783.1	NM_000088	collagen type I alpha 1 chain [Source:HGNC Symbol;Acc:HGNC:2197]
USMG5	784.1	NM_032747	up-regulated during skeletal muscle growth 5 homolog (mouse) [Source:HGNC Symbol;Acc:HGNC:30889]
USMG5	784.2	NM_001206426	up-regulated during skeletal muscle growth 5 homolog (mouse) [Source:HGNC Symbol;Acc:HGNC:30889]
USMG5	784.3	NM_001206427	up-regulated during skeletal muscle growth 5 homolog (mouse) [Source:HGNC Symbol;Acc:HGNC:30889]
MIR1307	785.1	N/A	N/A
CELSR3	786.1	NM_001407	cadherin EGF LAG seven-pass G-type receptor 3 [Source:HGNC Symbol;Acc:HGNC:3230]
MLLT3	787.1	NM_001286691	MLLT3, super elongation complex subunit [Source:HGNC Symbol;Acc:HGNC:7136]
MLLT3	787.2	NM_004529	MLLT3, super elongation complex subunit [Source:HGNC Symbol;Acc:HGNC:7136]
LINC00461	788.1	N/A	N/A
MIR9-2	789.1	N/A	N/A
ASZ1	790.1	NM_001301821	ankyrin repeat, SAM and basic leucine zipper domain containing 1 [Source:HGNC Symbol;Acc:HGNC:1350]
ASZ1	790.2	NM_001301822	ankyrin repeat, SAM and basic leucine zipper domain containing 1 [Source:HGNC Symbol;Acc:HGNC:1350]
ASZ1	790.3	NM_130768	ankyrin repeat, SAM and basic leucine zipper domain containing 1 [Source:HGNC Symbol;Acc:HGNC:1350]
PCSK4	791.1	NM_017573	proprotein convertase subtilisin/kexin type 4 [Source:HGNC Symbol;Acc:HGNC:8746]
RRAS	792.1	NM_006270	related RAS viral (r-ras) oncogene homolog [Source:HGNC Symbol;Acc:HGNC:10447]
SLC25A13	793.1	NM_014251	solute carrier family 25 member 13 [Source:HGNC Symbol;Acc:HGNC:10983]
SLC25A13	793.2	NM_001160210	solute carrier family 25 member 13 [Source:HGNC Symbol;Acc:HGNC:10983]
NMNAT3	794.1	NM_001320513	nicotinamide nucleotide adenylyltransferase 3 [Source:HGNC Symbol;Acc:HGNC:20989]
NMNAT3	794.2	NM_001320511	nicotinamide nucleotide adenylyltransferase 3 [Source:HGNC Symbol;Acc:HGNC:20989]
NMNAT3	794.3	NM_001320512	nicotinamide nucleotide adenylyltransferase 3 [Source:HGNC Symbol;Acc:HGNC:20989]
NMNAT3	794.4	NM_001320510	nicotinamide nucleotide adenylyltransferase 3 [Source:HGNC Symbol;Acc:HGNC:20989]
NMNAT3	794.5	NM_178177	nicotinamide nucleotide adenylyltransferase 3 [Source:HGNC Symbol;Acc:HGNC:20989]
NMNAT3	794.6	NM_001200047	nicotinamide nucleotide adenylyltransferase 3 [Source:HGNC Symbol;Acc:HGNC:20989]
NTSR2	795.1	NM_012344	neurotensin receptor 2 [Source:HGNC Symbol;Acc:HGNC:8040]
SIX1	796.1	NM_005982	SIX homeobox 1 [Source:HGNC Symbol;Acc:HGNC:10887]
ZNF496	797.1	NM_032752	zinc finger protein 496 [Source:HGNC Symbol;Acc:HGNC:23713]
CDCA5	798.1	NM_080668	cell division cycle associated 5 [Source:HGNC Symbol;Acc:HGNC:14626]
SLC37A4	799.1	NM_001164277	solute carrier family 37 member 4 [Source:HGNC Symbol;Acc:HGNC:4061]
SLC37A4	799.2	NM_001164280	solute carrier family 37 member 4 [Source:HGNC Symbol;Acc:HGNC:4061]
SLC37A4	799.3	NM_001467	solute carrier family 37 member 4 [Source:HGNC Symbol;Acc:HGNC:4061]
SLC37A4	799.4	NM_001164278	solute carrier family 37 member 4 [Source:HGNC Symbol;Acc:HGNC:4061]
SLC37A4	799.5	NM_001164279	solute carrier family 37 member 4 [Source:HGNC Symbol;Acc:HGNC:4061]
SLC6A9	800.1	NM_006934	solute carrier family 6 member 9 [Source:HGNC Symbol;Acc:HGNC:11056]
SLC6A9	800.2	NM_001261380	solute carrier family 6 member 9 [Source:HGNC Symbol;Acc:HGNC:11056]
SLC6A9	800.3	NM_201649	solute carrier family 6 member 9 [Source:HGNC Symbol;Acc:HGNC:11056]
SLC6A9	800.4	NM_001024845	solute carrier family 6 member 9 [Source:HGNC Symbol;Acc:HGNC:11056]
SLC6A9	800.5	NM_001328629	solute carrier family 6 member 9 [Source:HGNC Symbol;Acc:HGNC:11056]
LRRC3-AS1	801.1	N/A	N/A
KHSRP	802.1	NM_003685	KH-type splicing regulatory protein [Source:HGNC Symbol;Acc:HGNC:6316]
ABCB4	803.1	NM_018849	ATP binding cassette subfamily B member 4 [Source:HGNC Symbol;Acc:HGNC:45]
ABCB4	803.2	NM_018850	ATP binding cassette subfamily B member 4 [Source:HGNC Symbol;Acc:HGNC:45]
ABCB4	803.3	NM_000443	ATP binding cassette subfamily B member 4 [Source:HGNC Symbol;Acc:HGNC:45]
ENTPD5	804.1	NM_001321984	ectonucleoside triphosphate diphosphohydrolase 5 [Source:HGNC Symbol;Acc:HGNC:3367]
ENTPD5	804.2	NM_001321988	ectonucleoside triphosphate diphosphohydrolase 5 [Source:HGNC Symbol;Acc:HGNC:3367]
ENTPD5	804.3	NM_001321987	ectonucleoside triphosphate diphosphohydrolase 5 [Source:HGNC Symbol;Acc:HGNC:3367]
ENTPD5	804.4	NM_001249	ectonucleoside triphosphate diphosphohydrolase 5 [Source:HGNC Symbol;Acc:HGNC:3367]
ENTPD5	804.5	NM_001321985	ectonucleoside triphosphate diphosphohydrolase 5 [Source:HGNC Symbol;Acc:HGNC:3367]
ENTPD5	804.6	NM_001321986	ectonucleoside triphosphate diphosphohydrolase 5 [Source:HGNC Symbol;Acc:HGNC:3367]
ENTPD5	804.7	NM_001330189	ectonucleoside triphosphate diphosphohydrolase 5 [Source:HGNC Symbol;Acc:HGNC:3367]
SREBF1	805.1	NM_004176	sterol regulatory element binding transcription factor 1 [Source:HGNC Symbol;Acc:HGNC:11289]
SREBF1	805.2	NM_001321096	sterol regulatory element binding transcription factor 1 [Source:HGNC Symbol;Acc:HGNC:11289]
SREBF1	805.3	NM_001005291	sterol regulatory element binding transcription factor 1 [Source:HGNC Symbol;Acc:HGNC:11289]
SFRP4	806.1	NM_003014	secreted frizzled related protein 4 [Source:HGNC Symbol;Acc:HGNC:10778]
SRPK1	807.1	NM_003137	SRSF protein kinase 1 [Source:HGNC Symbol;Acc:HGNC:11305]
ENOSF1	808.1	NM_202758	enolase superfamily member 1 [Source:HGNC Symbol;Acc:HGNC:30365]
ENOSF1	808.2	NM_001318760	enolase superfamily member 1 [Source:HGNC Symbol;Acc:HGNC:30365]
ENOSF1	808.3	NM_001318759	enolase superfamily member 1 [Source:HGNC Symbol;Acc:HGNC:30365]
ENOSF1	808.4	NM_001126123	enolase superfamily member 1 [Source:HGNC Symbol;Acc:HGNC:30365]
ENOSF1	808.5	NM_017512	enolase superfamily member 1 [Source:HGNC Symbol;Acc:HGNC:30365]
MRPL27	809.1	NM_016504	mitochondrial ribosomal protein L27 [Source:HGNC Symbol;Acc:HGNC:14483]
C1QBP	810.1	NM_001212	complement C1q binding protein [Source:HGNC Symbol;Acc:HGNC:1243]
CYB5A	811.1	NM_001190807	cytochrome b5 type A [Source:HGNC Symbol;Acc:HGNC:2570]
CYB5A	811.2	NM_001914	cytochrome b5 type A [Source:HGNC Symbol;Acc:HGNC:2570]
CYB5A	811.3	NM_148923	cytochrome b5 type A [Source:HGNC Symbol;Acc:HGNC:2570]
CYTL1	812.1	NM_018659	cytokine like 1 [Source:HGNC Symbol;Acc:HGNC:24435]
VTRNA2-1	813.1	N/A	N/A
SNRNP200	814.1	NM_014014	small nuclear ribonucleoprotein U5 subunit 200 [Source:HGNC Symbol;Acc:HGNC:30859]
GGT7	815.1	NM_178026	gamma-glutamyltransferase 7 [Source:HGNC Symbol;Acc:HGNC:4259]
GGT7	815.2	NM_001351702	gamma-glutamyltransferase 7 [Source:HGNC Symbol;Acc:HGNC:4259]
KDM5B	816.1	NM_006618	lysine demethylase 5B [Source:HGNC Symbol;Acc:HGNC:18039]
KDM5B	816.2	NM_001314042	lysine demethylase 5B [Source:HGNC Symbol;Acc:HGNC:18039]
NSUN2	817.1	NM_017755	NOP2/Sun RNA methyltransferase family member 2 [Source:HGNC Symbol;Acc:HGNC:25994]
NSUN2	817.2	NM_001193455	NOP2/Sun RNA methyltransferase family member 2 [Source:HGNC Symbol;Acc:HGNC:25994]
TRMT1L	818.1	NM_030934	tRNA methyltransferase 1 like [Source:HGNC Symbol;Acc:HGNC:16782]
TRMT1L	818.2	NM_001202423	tRNA methyltransferase 1 like [Source:HGNC Symbol;Acc:HGNC:16782]
SESN1	819.1	NM_001199934	sestrin 1 [Source:HGNC Symbol;Acc:HGNC:21595]
SESN1	819.2	NM_001199933	sestrin 1 [Source:HGNC Symbol;Acc:HGNC:21595]
SESN1	819.3	NM_014454	sestrin 1 [Source:HGNC Symbol;Acc:HGNC:21595]
AATK	820.1	NM_004920	apoptosis associated tyrosine kinase [Source:HGNC Symbol;Acc:HGNC:21]
AATK	820.2	NM_001080395	apoptosis associated tyrosine kinase [Source:HGNC Symbol;Acc:HGNC:21]
GPR64	821.1	N/A	N/A
ZBTB26	822.1	NM_001304363	zinc finger and BTB domain containing 26 [Source:HGNC Symbol;Acc:HGNC:23383]
ZBTB26	822.2	NM_020924	zinc finger and BTB domain containing 26 [Source:HGNC Symbol;Acc:HGNC:23383]
ZBTB26	822.3	NM_001304364	zinc finger and BTB domain containing 26 [Source:HGNC Symbol;Acc:HGNC:23383]
CIDEB	823.1	NM_001318807	cell death-inducing DFFA-like effector b [Source:HGNC Symbol;Acc:HGNC:1977]
CIDEB	823.2	NM_014430	cell death-inducing DFFA-like effector b [Source:HGNC Symbol;Acc:HGNC:1977]
PPP3R2	824.1	NM_147180	protein phosphatase 3 regulatory subunit B, beta [Source:HGNC Symbol;Acc:HGNC:9318]
SP8	825.1	NM_198956	Sp8 transcription factor [Source:HGNC Symbol;Acc:HGNC:19196]
SP8	825.2	NM_182700	Sp8 transcription factor [Source:HGNC Symbol;Acc:HGNC:19196]
SNX3	826.1	NM_001300928	sorting nexin 3 [Source:HGNC Symbol;Acc:HGNC:11174]
SNX3	826.2	NM_003795	sorting nexin 3 [Source:HGNC Symbol;Acc:HGNC:11174]
SNX3	826.3	NM_001300929	sorting nexin 3 [Source:HGNC Symbol;Acc:HGNC:11174]
SNX3	826.4	NM_152827	sorting nexin 3 [Source:HGNC Symbol;Acc:HGNC:11174]
HELQ	827.1	NM_001297756	helicase, POLQ like [Source:HGNC Symbol;Acc:HGNC:18536]
HELQ	827.2	NM_001297755	helicase, POLQ like [Source:HGNC Symbol;Acc:HGNC:18536]
HELQ	827.3	NM_001297757	helicase, POLQ like [Source:HGNC Symbol;Acc:HGNC:18536]
HELQ	827.4	NM_133636	helicase, POLQ like [Source:HGNC Symbol;Acc:HGNC:18536]
E2F2	828.1	NM_004091	E2F transcription factor 2 [Source:HGNC Symbol;Acc:HGNC:3114]
C1ORF194	829.1	NM_001122961	chromosome 1 open reading frame 194 [Source:HGNC Symbol;Acc:HGNC:32331]
DLC1	830.1	NM_024767	DLC1 Rho GTPase activating protein [Source:HGNC Symbol;Acc:HGNC:2897]
DLC1	830.2	NM_001164271	DLC1 Rho GTPase activating protein [Source:HGNC Symbol;Acc:HGNC:2897]
DLC1	830.3	NM_001316668	DLC1 Rho GTPase activating protein [Source:HGNC Symbol;Acc:HGNC:2897]
DLC1	830.4	NM_182643	DLC1 Rho GTPase activating protein [Source:HGNC Symbol;Acc:HGNC:2897]
DLC1	830.5	NM_001348081	DLC1 Rho GTPase activating protein [Source:HGNC Symbol;Acc:HGNC:2897]
DLC1	830.6	NM_006094	DLC1 Rho GTPase activating protein [Source:HGNC Symbol;Acc:HGNC:2897]
GPR12	831.1	NM_005288	G protein-coupled receptor 12 [Source:HGNC Symbol;Acc:HGNC:4466]
ERAP1	832.1	NM_001040458	endoplasmic reticulum aminopeptidase 1 [Source:HGNC Symbol;Acc:HGNC:18173]
ERAP1	832.2	NM_001198541	endoplasmic reticulum aminopeptidase 1 [Source:HGNC Symbol;Acc:HGNC:18173]
ERAP1	832.3	NM_016442	endoplasmic reticulum aminopeptidase 1 [Source:HGNC Symbol;Acc:HGNC:18173]
ERAP1	832.4	NM_001349244	endoplasmic reticulum aminopeptidase 1 [Source:HGNC Symbol;Acc:HGNC:18173]
ZNF37BP	833.1	N/A	N/A
[truncated: 93 more rows]
