# Supplementary material for: Tridimensional infiltration of DNA viruses into the host genome shows preferential contact with active chromatin
Source: Nat Commun. 2018 Oct 15;9:4268. doi: 10.1038/s41467-018-06739-4 (PMC6189100; doi:10.1038/s41467-018-06739-4)
Supplement: Supplementary file 5 — Supplementary Data 2 [file 41467_2018_6739_MOESM5_ESM.xlsx]

## Sheet: Feuil1
Supplementary Data 2. Up regulated mRNA identified in RNAseq
gene_name	gene_location	PHH_D7_HBV_FPKM	PHH_D7_NI_FPKM	log2(foldchange)	pvalue	qvalue
SCGB1D2	chr11:62242209-62244808	1.15569	0	inf	0.00005	0.00292222
ZNF341	chr20:33731656-33792269	0.480746	0.138375	1.79669	0.0003	0.0132783
APOA5	chr11:116789366-116792420	6.28498	1.93803	1.69732	0.00005	0.00292222
CYP2A6	chr19:40843537-40882752	157.766	52.9531	1.575	0.00105	0.0358501
C19orf24	chr19:1275437-1279249	8.32217	2.8191	1.56173	0.0002	0.00975645
HAO2	chr1:119368778-119394130	11.6225	4.58208	1.34285	0.00005	0.00292222
UCHL1	chr4:41256412-41268429	7.45985	2.9473	1.33975	0.00005	0.00292222
THRSP	chr11:78015714-78080219	76.9956	30.5079	1.33559	0.00005	0.00292222
S100P	chr4:6693068-6697169	1.52575	0.606029	1.33206	0.00005	0.00292222
NPW	chr16:2009925-2020755	8.00587	3.24346	1.30352	0.00005	0.00292222
GAL	chr11:68684474-68691175	64.7737	26.4417	1.29259	0.00005	0.00292222
CST6	chr11:66011840-66013505	3.36743	1.42588	1.23979	0.00005	0.00292222
TRO	chrX:54920461-54931431	1.63987	0.699899	1.22836	0.0004	0.0165915
APOC3	chr11:116829705-116833072	6386.66	2783.87	1.19797	0.00005	0.00292222
SHC1	chr1:154962297-154974395	14.5371	6.46974	1.16796	0.00005	0.00292222
C19orf80	chr19:11199294-11262452	7.93558	3.55244	1.15953	0.00055	0.0213266
CYP2B6	chr19:40991298-41018398	42.7666	19.4699	1.13524	0.00005	0.00292222
GPAM	chr10:112149863-112183763	40.4103	18.492	1.12782	0.00005	0.00292222
SCGN	chr6:25652200-25701783	8.18318	3.7845	1.11256	0.00115	0.0383975
THNSL1	chr10:24981978-25062279	4.41638	2.05078	1.10669	0.00005	0.00292222
UGT2B4	chr4:69480164-69526014	101.122	47.8325	1.08003	0.00005	0.00292222
POP1	chr8:98117296-98159834	0.866706	0.411154	1.07586	0.0003	0.0132783
UGT2B7	chr4:69004617-69216766	91.124	43.3268	1.07257	0.00005	0.00292222
UGT2B10	chr4:68815992-68831196	3.59174	1.72393	1.05898	0.00005	0.00292222
CYP2C9	chr10:94938670-94989390	339.24	163.314	1.05466	0.00005	0.00292222
FES	chr15:90883694-90895776	0.90516	0.439937	1.04087	0.00065	0.0243207
PQBP1	chrX:48893446-48903142	11.4934	5.6378	1.02761	0.0001	0.005361
KLF7	chr2:207074136-207167267	0.993981	0.495751	1.0036	0.00005	0.00292222
SLC17A3	chr6:25833065-25882286	9.12865	4.59586	0.990066	0.00005	0.00292222
FGF21	chr19:48755558-48758330	11.265	5.72586	0.976289	0.00005	0.00292222
SLC17A1	chr6:25782896-25832059	4.80868	2.48433	0.952784	0.00005	0.00292222
BSCL2	chr11:62690274-62709845	9.35992	4.86715	0.943418	0.0002	0.00975645
RAD51C	chr17:58692572-58735611	1.26834	0.659884	0.942654	0.0007	0.0257665
APOC1	chr19:44914246-44919346	1958.63	1028.2	0.929719	0.00005	0.00292222
CHCHD6	chr3:126704219-126960406	2.16657	1.14128	0.924759	0.0012	0.039738
PFKFB1	chrX:54932960-54998534	4.86484	2.56293	0.9246	0.00005	0.00292222
USO1	chr4:75724592-75814286	24.8317	13.101	0.922502	0.00005	0.00292222
SLC7A11	chr4:138164096-138242349	2.08311	1.1003	0.920838	0.00005	0.00292222
CYP2A6	chr19:40843537-40882752	637.327	337.16	0.9186	0.00005	0.00292222
ACSL4	chrX:109641336-109733403	18.8653	9.98187	0.918355	0.00005	0.00292222
DDIT4	chr10:72273919-72276036	32.4447	17.3036	0.906908	0.00005	0.00292222
ABCB4	chr7:87401696-87480435	7.97933	4.30814	0.889204	0.00085	0.0302747
CYP2C8	chr10:95036771-95069497	19.3521	10.6448	0.862339	0.00005	0.00292222
SREBF1	chr17:17812072-17837002	7.21227	3.9814	0.857179	0.0006	0.0228264
C8B	chr1:56929209-56966140	7.79564	4.31144	0.854498	0.00005	0.00292222
NAT8	chr2:73640831-73642393	6.94376	3.86283	0.846058	0.00005	0.00292222
GC	chr4:71741692-71804041	22.2377	12.4013	0.842517	0.00145	0.0456034
SCGN	chr6:25652200-25701783	18.6823	10.4825	0.833684	0.00005	0.00292222
SDHAF3	chr7:97116589-97181763	2.9642	1.66366	0.833284	0.00005	0.00292222
PSMD14	chr2:161308037-161411717	58.0183	32.6046	0.831431	0.00005	0.00292222
SLC6A12	chr12:190076-214120	4.93276	2.77751	0.828602	0.00005	0.00292222
G6PC	chr17:42900796-42913369	6.31275	3.57186	0.821593	0.00005	0.00292222
TEF	chr22:41367332-41399326	8.93503	5.05787	0.820943	0.0006	0.0228264
FABP1	chr2:88122981-88128116	918.283	520.949	0.817795	0.00005	0.00292222
PIR	chrX:15384798-15556529	23.1836	13.213	0.811151	0.00005	0.00292222
ACSL5	chr10:112374017-112446917	34.6428	19.7809	0.80845	0.00005	0.00292222
BLVRB	chr19:40447788-40465840	113.013	64.5363	0.808307	0.00005	0.00292222
TGFBR1	chr9:99104037-99154192	4.58362	2.63657	0.797822	0.0007	0.0257665
LSM5	chr7:32485331-32495283	19.1131	11.0084	0.79596	0.0014	0.0446107
APOC4-APOC2	chr19:44942237-44949565	2907.08	1678.61	0.792308	0.00005	0.00292222
PSAT1	chr9:78297142-78330093	135.475	78.7718	0.782275	0.00005	0.00292222
OXT	chr20:3071619-3072517	7.93436	4.64505	0.77242	0.0014	0.0446107
SOX6	chr11:15966448-16476388	3.89712	2.28865	0.767913	0.00155	0.0479997
F13B	chr1:197039190-197067267	11.3431	6.66525	0.76708	0.00005	0.00292222
C1orf131	chr1:231223762-231241178	3.94313	2.31855	0.766122	0.00105	0.0358501
APOA4	chr11:116820699-116823306	60.2327	35.4234	0.765846	0.00005	0.00292222
AMBP	chr9:114060126-114078472	864.592	510.023	0.761458	0.00005	0.00292222
G0S2	chr1:209661363-209734950	84.2011	49.6881	0.760939	0.00005	0.00292222
GSTA2	chr6:52750088-52763569	66.8922	39.8427	0.747524	0.00005	0.00292222
SLCO4C1	chr5:102233985-102296549	8.83367	5.27787	0.743057	0.00005	0.00292222
NQO1	chr16:69706995-69726951	11.3766	6.80455	0.741495	0.00005	0.00292222
BCAR3	chr1:93561785-93847150	4.83916	2.89444	0.741472	0.00015	0.00764621
FADS2	chr11:61788962-61867354	380.447	228.467	0.73571	0.0003	0.0132783
SULT1A1	chr16:28605195-28623586	12.4248	7.46585	0.734841	0.00085	0.0302747
NQO2	chr6:2987986-3028869	42.0221	25.2581	0.734401	0.00005	0.00292222
C8A	chr1:56854805-56918221	9.63235	5.80037	0.731744	0.00005	0.00292222
CCL15	chr17:35996439-36011618	25.9593	15.6698	0.728261	0.00005	0.00292222
CCL14	chr17:35983290-35990270	7.16773	4.34574	0.721916	0.00135	0.0433985
HMGCS2	chr1:119747995-119768905	222.266	134.933	0.720039	0.00005	0.00292222
SLC25A47	chr14:100323336-100330378	4.13878	2.51506	0.718614	0.00005	0.00292222
SLCO1B1	chr12:21131201-21239246	56.5294	34.5535	0.71017	0.00005	0.00292222
PSMC1	chr14:90256494-90332137	8.43354	5.15578	0.709949	0.00045	0.0182892
PSMB7	chr9:124353465-124415444	132.794	81.3011	0.707846	0.00005	0.00292222
ZNF222	chr19:44025341-44033112	2.48419	1.52518	0.703801	0.0011	0.0371035
CSTA	chr3:122325243-122341972	16.9555	10.4459	0.69881	0.00005	0.00292222
TTC39C	chr18:23992772-24135610	17.2651	10.6588	0.695803	0.00005	0.00292222
SMLR1	chr6:130827405-130837135	11.2033	6.91827	0.695435	0.00005	0.00292222
TTR	chr18:31591725-31599021	8144.02	5036.22	0.6934	0.00005	0.00292222
LRRC2	chr3:46515422-46582463	1.75062	1.08576	0.689155	0.0012	0.039738
CCDC58	chr3:122359590-122383231	26.6455	16.5435	0.687624	0.00005	0.00292222
APOA2	chr1:161222291-161223631	622.402	387.591	0.683311	0.00005	0.00292222
ASNS	chr7:97852117-97872542	34.2335	21.3541	0.680895	0.00005	0.00292222
ARG1	chr6:131573143-131628229	98.7495	61.6707	0.67919	0.00005	0.00292222
PKIB	chr6:122471916-122726373	15.6861	9.82824	0.674479	0.00005	0.00292222
CHAC1	chr15:40952961-40956519	7.34752	4.60792	0.673142	0.0004	0.0165915
GCNT3	chr15:59599676-59622723	4.20605	2.63954	0.672178	0.0009	0.031744
FMO5	chr1:147172770-147517875	31.1225	19.5495	0.670828	0.00005	0.00292222
GCHFR	chr15:40764019-40815084	35.0889	22.0695	0.668957	0.00035	0.0149975
ADRM1	chr20:62302092-62308862	27.2913	17.2037	0.665719	0.00005	0.00292222
PSMC3	chr11:47418768-47426473	35.8107	22.6006	0.664028	0.00005	0.00292222
LARS	chr5:146084385-146182660	4.9604	3.13101	0.663831	0.00165	0.0499459
ETNPPL	chr4:108742039-108763053	23.8948	15.1558	0.656825	0.00005	0.00292222
SLC27A2	chr15:49858238-50236395	90.237	57.5907	0.647883	0.00005	0.00292222
FUOM	chr10:133355153-133358035	14.246	9.13351	0.641313	0.0005	0.0198545
RNFT1	chr17:59893045-59996972	20.642	13.268	0.637632	0.0005	0.0198545
PSMB2	chr1:35599543-35641844	46.7106	30.0933	0.634311	0.00005	0.00292222
C9orf78	chr9:129827289-129835281	29.7847	19.2089	0.632798	0.00005	0.00292222
GADD45G	chr9:89605012-89606555	5.69288	3.6721	0.632554	0.001	0.0345657
LACTB2	chr8:70608576-70669174	57.0612	36.807	0.632529	0.00005	0.00292222
PET100	chr19:7629736-7633748	37.0317	23.9061	0.63138	0.00005	0.00292222
BSCL2	chr11:62690274-62709845	15.4897	10.0027	0.63092	0.0003	0.0132783
CCDC34	chr11:27338513-27363868	3.72848	2.41615	0.625876	0.00005	0.00292222
VLDLR	chr9:2621833-2660053	2.70407	1.75316	0.625176	0.0003	0.0132783
AGMO	chr7:15200317-15562015	19.8273	12.9084	0.619185	0.00005	0.00292222
PSMA2	chr7:42916856-42937857	71.5498	46.6084	0.618359	0.00005	0.00292222
FGGY	chr1:59296637-59789182	67.3677	43.9037	0.617716	0.00005	0.00292222
PSMA1	chr11:14504875-14643617	73.0812	47.731	0.614573	0.00005	0.00292222
GJB1	chrX:71215193-71225516	55.358	36.1621	0.614316	0.00005	0.00292222
ASPDH	chr19:50511599-50514690	11.2497	7.37511	0.609148	0.00025	0.0115733
BBOX1	chr11:27040724-27127809	30.089	19.7276	0.609023	0.0003	0.0132783
DAP3	chr1:155659442-155739010	26.3766	17.3043	0.608123	0.00145	0.0456034
NDUFB9	chr8:124488500-124728429	196.314	128.814	0.607875	0.00005	0.00292222
AGPAT5	chr8:6708356-6759666	4.92705	3.24201	0.603833	0.00005	0.00292222
ALG8	chr11:78100935-78139660	17.1154	11.2732	0.602404	0.00005	0.00292222
PRDM2	chr1:13700197-13825079	8.88095	5.85306	0.601525	0.0001	0.005361
TMEM261	chr9:7796489-7800067	6.97681	4.5982	0.601499	0.00005	0.00292222
EXOSC1	chr10:97436141-97446017	18.5766	12.2434	0.60148	0.00005	0.00292222
GSTO1	chr10:104254193-104267459	270.375	178.236	0.60117	0.00005	0.00292222
PSMB4	chr1:151399533-151401944	175.357	115.835	0.598228	0.00005	0.00292222
NSFL1C	chr20:1442161-1467692	9.75242	6.44625	0.597299	0.00105	0.0358501
TIMM10	chr11:57528462-57530803	22.4918	14.8939	0.594673	0.00005	0.00292222
SERPINB1	chr6:2832331-2842006	29.841	19.7615	0.594605	0.00005	0.00292222
ABCA6	chr17:69078701-69141888	8.6476	5.72956	0.593877	0.00005	0.00292222
JKAMP	chr14:59484442-59576831	12.5646	8.32593	0.593677	0.0006	0.0228264
DNAJC17	chr15:40764019-40815084	6.85644	4.54575	0.592943	0.00025	0.0115733
PSMA6	chr14:35278632-35317493	110.44	73.3025	0.591329	0.00005	0.00292222
DDB2	chr11:47214464-47239240	11.1727	7.41875	0.590725	0.00005	0.00292222
SCD	chr10:100347123-100364834	1401.78	931.296	0.589952	0.00025	0.0115733
HAX1	chr1:154272510-154275875	61.813	41.1369	0.587475	0.00005	0.00292222
PCK2	chr14:24080106-24132849	225.407	150.311	0.584578	0.00005	0.00292222
PSMC4	chr19:39971004-39981441	42.4065	28.3373	0.58158	0.00005	0.00292222
INHBE	chr12:57454702-57458008	9.32892	6.24056	0.580033	0.00005	0.00292222
PSMC2	chr7:103297421-103446177	42.442	28.3964	0.579785	0.00005	0.00292222
NQO2	chr6:2987986-3028869	5.11666	3.42706	0.578231	0.0001	0.005361
ATF5	chr19:49889653-49933935	155.33	104.049	0.578073	0.00005	0.00292222
APOH	chr17:66212032-66256525	2147.6	1439.61	0.577046	0.00005	0.00292222
POLE4	chr2:74958491-74970128	21.6205	14.4959	0.576753	0.00005	0.00292222
CEBPA	chr19:33299933-33302564	21.6477	14.5165	0.576517	0.00005	0.00292222
FASTKD2	chr2:206737762-206792509	6.04735	4.05817	0.575476	0.0003	0.0132783
MRPL21	chr11:68891275-68903820	38.6385	26.0713	0.567576	0.00005	0.00292222
PSMD4	chr1:151254702-151267479	71.2473	48.0975	0.566873	0.00005	0.00292222
CCDC15	chr11:124954120-125041489	1.32385	0.893807	0.566708	0.0009	0.031744
PSMC1	chr14:90256494-90332137	37.8661	25.5987	0.564836	0.00145	0.0456034
PSMB1	chr6:170535116-170553341	143.242	96.9715	0.562823	0.00005	0.00292222
CYB5A	chr18:74250846-74292016	185.345	125.498	0.562545	0.0014	0.0446107
HIST1H1E	chr6:26156390-26157050	161.603	109.428	0.562473	0.00005	0.00292222
GYS2	chr12:21536188-21604847	9.48332	6.42356	0.562018	0.00005	0.00292222
AZGP1	chr7:99966729-99976157	1734.62	1177.44	0.558964	0.00005	0.00292222
TF	chr3:133745955-133779006	2016.03	1368.98	0.55841	0.00015	0.00764621
COX5B	chr2:97646039-97648383	208.282	141.459	0.558155	0.00005	0.00292222
PSMA5	chr1:109399030-109426351	29.0408	19.7323	0.557519	0.00005	0.00292222
RPS24	chr10:78033759-78056812	577.891	392.912	0.55659	0.00005	0.00292222
CLRN3	chr10:127877840-127892947	20.3852	13.8633	0.556247	0.00005	0.00292222
SGK2	chr20:43558967-43585677	30.3142	20.6234	0.555712	0.00005	0.00292222
AKR1B10	chr7:134527591-134541408	265.944	181.261	0.553055	0.00005	0.00292222
C17orf89	chr17:81239238-81241281	63.1592	43.0592	0.55267	0.00005	0.00292222
C19orf53	chr19:13764531-13778462	73.4381	50.4106	0.542801	0.0005	0.0198545
DECR1	chr8:90001404-90052008	357.613	245.657	0.541754	0.00005	0.00292222
SULT1B1	chr4:69721161-69787961	7.23536	4.98124	0.538559	0.00005	0.00292222
PSMB3	chr17:38752735-38764231	139.153	95.8283	0.538153	0.00005	0.00292222
PANK1	chr10:89579496-89645572	33.3904	23.0208	0.536497	0.00005	0.00292222
PON1	chr7:95297675-95324707	53.3868	36.8205	0.535974	0.00005	0.00292222
SULT1A1	chr16:28605195-28623586	45.1795	31.1802	0.535035	0.00005	0.00292222
PSMD1	chr2:231056863-231172827	61.7312	42.6122	0.534735	0.00005	0.00292222
ABCG2	chr4:88090263-88231322	8.84905	6.11048	0.534238	0.00005	0.00292222
PSMD11	chr17:32423970-32483318	16.061	11.0919	0.534053	0.00005	0.00292222
C20orf24	chr20:36573487-36646216	93.1423	64.3473	0.533558	0.00005	0.00292222
MPC1	chr6:166364918-166383013	98.3771	67.9678	0.533472	0.00005	0.00292222
NUPR1	chr16:28532707-28539174	30.2676	20.9134	0.53335	0.00005	0.00292222
ANAPC16	chr10:72096031-72235860	13.7614	9.50863	0.533324	0.00145	0.0456034
NR5A2	chr1:200027601-200177424	6.88616	4.76045	0.532603	0.0016	0.0490046
PRAP1	chr10:133278629-133352683	213.336	147.589	0.531541	0.00005	0.00292222
RPS19BP1	chr22:39529092-39532855	43.9319	30.4141	0.530529	0.00005	0.00292222
GLUL	chr1:182381703-182392206	59.7425	41.404	0.528988	0.00095	0.0331532
SORD	chr15:45023103-45077185	20.6647	14.3328	0.52785	0.00005	0.00292222
DPM3	chr1:155139890-155140595	37.1546	25.7757	0.52753	0.0011	0.0371035
CTH	chr1:70411217-70439851	40.8535	28.345	0.527365	0.00005	0.00292222
MBL2	chr10:52765379-52771700	1.78886	1.24164	0.526797	0.001	0.0345657
FBP1	chr9:94603132-94640249	127.032	88.1781	0.526695	0.00005	0.00292222
KCNK5	chr6:39188972-39229450	5.39621	3.74773	0.525928	0.00005	0.00292222
ABCB11	chr2:168922937-169031322	6.69262	4.65146	0.524886	0.00005	0.00292222
PSMB6	chr17:4796143-4798503	77.8129	54.1229	0.523769	0.00005	0.00292222
SDSL	chr12:113392444-113438276	7.96637	5.54281	0.523305	0.0003	0.0132783
BRF2	chr8:37784190-37849904	4.52299	3.14737	0.523129	0.00005	0.00292222
PSMD7	chr16:74296774-74335346	25.6845	17.8832	0.522296	0.00005	0.00292222
AADAC	chr3:151814036-151828488	109.557	76.2879	0.522157	0.00005	0.00292222
ECI2	chr6:4068361-4135597	52.8384	36.8429	0.520199	0.00035	0.0149975
ACSL1	chr4:184755594-184826818	513.759	358.78	0.517993	0.00025	0.0115733
SUCNR1	chr3:151873642-151884619	2.09827	1.46556	0.517744	0.00025	0.0115733
RAB17	chr2:237574321-237591093	33.5707	23.4724	0.516242	0.00005	0.00292222
SDHB	chr1:17018721-17054170	149.868	104.799	0.516064	0.00005	0.00292222
POMP	chr13:28659103-28678925	77.2655	54.0752	0.514859	0.00005	0.00292222
GMNC	chr3:190852877-190862615	3.15314	2.20738	0.514451	0.0003	0.0132783
DBI	chr2:119366920-119372560	620.167	434.328	0.513871	0.00005	0.00292222
RPS14	chr5:150443189-150449756	480.886	336.82	0.513718	0.00005	0.00292222
ISOC2	chr19:55452984-55462343	17.4212	12.2062	0.513229	0.00115	0.0383975
ATP5G1	chr17:48892764-48895871	70.0575	49.1695	0.510775	0.00005	0.00292222
SLC7A2	chr8:17497087-17570573	41.133	28.8698	0.510734	0.00005	0.00292222
ABCB6	chr2:219209767-219218990	9.45206	6.63444	0.510655	0.0002	0.00975645
SHFM1	chr7:96622561-96709891	32.2608	22.6567	0.509846	0.00005	0.00292222
OTC	chrX:37349274-38688913	61.0205	42.8572	0.509756	0.0009	0.031744
NDUFA4	chr7:10931950-10940256	112.796	79.2573	0.509096	0.00005	0.00292222
BAX	chr19:48954876-48961798	20.5331	14.4355	0.508331	0.00165	0.0499459
CYP39A1	chr6:46549579-46652830	24.8808	17.5148	0.506464	0.00005	0.00292222
GC	chr4:71741692-71804041	93.4198	65.764	0.50643	0.00005	0.00292222
SMIM10L1	chr12:10824959-11176016	9.42515	6.64085	0.505149	0.00005	0.00292222
AKR1C4	chr10:5195462-5218949	14.059	9.92192	0.502808	0.00005	0.00292222
PGP	chr16:2211996-2214807	2.73095	1.92868	0.50179	0.00045	0.0182892
PSMA7	chr20:62136734-62143430	158.632	112.036	0.501719	0.00005	0.00292222
SLC25A5	chrX:119468399-119471319	199.78	141.196	0.500712	0.00005	0.00292222
ADH6	chr4:99202637-99219537	47.2996	33.4295	0.500705	0.00005	0.00292222
COQ3	chr6:99369399-99394204	8.85736	6.2605	0.5006	0.0004	0.0165915
ACOT1	chr14:73478485-73558947	60.1786	42.6339	0.497248	0.00005	0.00292222
SESN1	chr6:108986436-109094819	15.3639	10.9052	0.494533	0.0007	0.0257665
PSMB5	chr14:23016542-23035230	45.4621	32.2814	0.493963	0.00025	0.0115733
EI24	chr11:125569215-125584687	53.5225	38.0049	0.49396	0.00005	0.00292222
ACAT1	chr11:108008732-108147776	182.297	129.474	0.493623	0.00005	0.00292222
RPS9	chr19:54200741-54207647	123.272	87.56	0.493499	0.0006	0.0228264
DNAJC12	chr10:67796664-67838164	13.7348	9.75863	0.493084	0.0002	0.00975645
ZNF32	chr10:43643858-43648856	9.27443	6.59021	0.492935	0.0015	0.0467706
PTGR1	chr9:111525158-111599855	571.853	406.44	0.492603	0.0002	0.00975645
GPD1	chr12:50103818-50111319	18.9075	13.4435	0.492048	0.00005	0.00292222
PCK1	chr20:57561079-57568112	24.8319	17.6817	0.489943	0.00005	0.00292222
RPL7	chr8:73290283-73356461	299.269	213.122	0.489763	0.00005	0.00292222
MTTP	chr4:99546708-99623999	113.47	80.9074	0.487971	0.00005	0.00292222
TPRKB	chr2:73729829-73737400	15.7984	11.2789	0.486156	0.00165	0.0499459
TMEM208	chr16:67227112-67229278	70.6974	50.4949	0.485519	0.00005	0.00292222
HACD3	chr15:65530417-65578352	89.0223	63.5877	0.485419	0.00005	0.00292222
MSRB1	chr16:1938209-1943326	55.4444	39.6072	0.485279	0.00005	0.00292222
ATP5H	chr17:75032611-75065884	302.049	215.891	0.484477	0.00005	0.00292222
ATP1B1	chr1:169105696-169367967	42.8787	30.6553	0.484126	0.0011	0.0371035
COX6A1	chr12:120438089-120469793	502.94	359.742	0.483425	0.00045	0.0182892
SERPINC1	chr1:173903803-173917378	564.74	404.114	0.482824	0.00005	0.00292222
CA2	chr8:85291455-85481493	50.0152	35.8354	0.480982	0.0003	0.0132783
F2	chr11:46719179-46739506	230.121	165.032	0.479651	0.00005	0.00292222
EIF3K	chr19:38619081-38636955	95.6304	68.6953	0.477258	0.00005	0.00292222
EIF4EBP1	chr8:38030340-38060365	38.736	27.8541	0.475784	0.00005	0.00292222
RPL21	chr13:27251308-27256568	242.899	174.683	0.47562	0.001	0.0345657
ATP5G3	chr2:175176257-175184607	200.439	144.169	0.475404	0.00015	0.00764621
MLH1	chr3:36993331-37050918	7.18611	5.16918	0.475277	0.00135	0.0433985
MRPS36	chr5:69217759-69230129	18.4312	13.2585	0.475238	0.00005	0.00292222
PLK2	chr5:58453981-58460260	14.9251	10.7385	0.474943	0.00005	0.00292222
ENTPD5	chr14:73851843-74019332	67.2746	48.4561	0.473386	0.0001	0.005361
PFN2	chr3:149964903-150050788	23.8919	17.2111	0.473179	0.00005	0.00292222
CAMLG	chr5:134738500-134752160	10.607	7.64124	0.473144	0.0002	0.00975645
CDKN1A	chr6:36676459-36687339	221.044	159.243	0.473098	0.00005	0.00292222
RDH11	chr14:67619797-67695814	85.587	61.765	0.470602	0.0004	0.0165915
PRODH2	chr19:35799989-35813299	9.43968	6.82559	0.467784	0.00025	0.0115733
HINT1	chr5:131159026-131165485	193.967	140.289	0.467413	0.00005	0.00292222
SSBP1	chr7:141738320-141787922	57.9625	41.925	0.467309	0.0015	0.0467706
UPB1	chr22:24423596-24526585	70.0104	50.6455	0.467135	0.00025	0.0115733
DAO	chr12:108858931-108901043	22.2944	16.1292	0.467009	0.00005	0.00292222
IDH1	chr2:208236226-208266074	443.478	320.856	0.466933	0.00005	0.00292222
PPA2	chr4:105369076-105474081	63.3949	45.9318	0.464875	0.00005	0.00292222
PRSS3	chr9:33750465-33799231	23.1601	16.7826	0.464672	0.00075	0.0272751
HOOK1	chr1:59814785-59876378	16.7522	12.1494	0.463461	0.00005	0.00292222
SCCPDH	chr1:246724046-246768137	121.109	87.8846	0.462618	0.00005	0.00292222
HIST2H2AC	chr1:149886974-149887364	184.273	133.759	0.462206	0.00005	0.00292222
CYC1	chr8:144095026-144097525	74.397	54.003	0.462205	0.00005	0.00292222
GCSH	chr16:81053496-81096403	43.188	31.3539	0.461984	0.00015	0.00764621
PIPOX	chr17:29042899-29057220	122.2	88.7207	0.461904	0.00005	0.00292222
DDT	chr22:23966900-23980469	213.67	155.159	0.461638	0.0002	0.00975645
TMEM14B	chr6:10747758-10759774	54.823	39.8509	0.460169	0.00035	0.0149975
GBP7	chr1:89131750-89176040	11.0475	8.03072	0.460123	0.0001	0.005361
MCTS1	chrX:120603979-120612479	34.2363	24.9206	0.458191	0.00005	0.00292222
PSMD8	chr19:38374535-38383824	90.4945	65.9329	0.456831	0.00005	0.00292222
GHITM	chr10:84139439-84153555	294.522	214.584	0.456829	0.00005	0.00292222
TNFRSF10D	chr8:23135587-23164030	5.64789	4.1173	0.456014	0.00015	0.00764621
GJB1	chrX:71215193-71225516	33.8523	24.6822	0.455781	0.0016	0.0490046
SLC25A13	chr7:96120219-96322147	30.6852	22.3921	0.454549	0.00005	0.00292222
CTNNBL1	chr20:37693954-37872129	19.4679	14.2079	0.454405	0.00005	0.00292222
ETFA	chr15:76215354-76311469	237.185	173.11	0.454321	0.00035	0.0149975
NDUFS4	chr5:53560634-53683340	92.8149	67.7557	0.454014	0.00005	0.00292222
PRLR	chr5:35048755-35230589	4.03297	2.94625	0.452965	0.00005	0.00292222
DCDC1	chr11:30863603-31369774	2.24418	1.6399	0.452574	0.0008	0.0286343
PDK4	chr7:95583498-95596491	46.7223	34.1424	0.452546	0.00005	0.00292222
MRPL54	chr19:3762663-3768575	36.3751	26.584	0.452393	0.0001	0.005361
RPS29	chr14:49570983-49598690	1453.32	1062.37	0.452067	0.00005	0.00292222
TOMM5	chr9:37588412-37592642	66.1428	48.3845	0.45104	0.00005	0.00292222
UGT3A1	chr5:35951009-36001028	9.82017	7.18978	0.449801	0.00015	0.00764621
MRPL15	chr8:54135209-54147901	35.3622	25.8969	0.449428	0.00005	0.00292222
MAP10	chr1:232804891-232808407	2.41039	1.76665	0.448253	0.00155	0.0479997
ACOX2	chr3:58505135-58537319	40.1439	29.4424	0.447283	0.00005	0.00292222
RPS3A	chr4:151099572-151104652	379.281	278.219	0.447049	0.00005	0.00292222
CISD1	chr10:58269057-58289586	18.1791	13.3422	0.446279	0.00005	0.00292222
EIF3L	chr22:37830854-37889407	88.0352	64.6212	0.446073	0.00005	0.00292222
PTP4A2	chr1:31842018-31942576	41.2977	30.3199	0.445795	0.0012	0.039738
TUBE1	chr6:112054071-112087513	7.87721	5.78539	0.445269	0.00025	0.0115733
PHF5A	chr22:41459716-41468725	18.6216	13.6824	0.444658	0.00025	0.0115733
LGALS4	chr19:38801678-38813364	189.648	139.346	0.444655	0.00005	0.00292222
GRPEL1	chr4:7058905-7068197	17.6445	12.9702	0.444021	0.00005	0.00292222
CYP4F2	chr19:15878022-15898120	111.443	81.9213	0.443998	0.00005	0.00292222
SEC11C	chr18:59139476-59158836	44.4093	32.6584	0.443407	0.00005	0.00292222
TMEM38B	chr9:105694543-105776612	8.20359	6.03585	0.442699	0.0002	0.00975645
MRPS18B	chr6:30617708-30626395	36.5625	26.9012	0.442692	0.00005	0.00292222
MRPL45	chr17:38297022-38323218	21.7598	16.0218	0.441625	0.0002	0.00975645
CFHR1	chr1:196819744-196959226	136.308	100.573	0.438623	0.00005	0.00292222
GRHPR	chr9:37422665-37436990	150.228	110.861	0.438398	0.00005	0.00292222
ETFB	chr19:51345168-51366418	205.164	151.499	0.437475	0.00005	0.00292222
SUCLG1	chr2:84423522-84459480	90.6072	66.926	0.437058	0.00005	0.00292222
CISD3	chr17:38730234-38749817	18.6686	13.7943	0.436546	0.0003	0.0132783
NDUFAB1	chr16:23581001-23596356	109.896	81.227	0.436108	0.00005	0.00292222
TMEM135	chr11:87037843-87323758	18.5602	13.726	0.435301	0.00165	0.0499459
ADD3	chr10:110005803-110135565	17.6754	13.0744	0.435005	0.00015	0.00764621
ICT1	chr17:75012669-75021261	30.0132	22.2302	0.433074	0.00005	0.00292222
UROD	chr1:45012146-45015575	52.2722	38.731	0.432557	0.00005	0.00292222
SLC25A33	chr1:9539481-9585179	19.7601	14.6435	0.432332	0.00005	0.00292222
NDUFB1	chr14:92116121-92121917	559.317	414.929	0.4308	0.00005	0.00292222
PRDX2	chr19:12796819-12801859	158.047	117.314	0.429978	0.00005	0.00292222
RPL3	chr22:39312881-39319771	217.698	161.65	0.429451	0.0001	0.005361
PRADC1	chr2:73228005-73233228	19.9393	14.8139	0.428668	0.0003	0.0132783
RPS5	chr19:58386399-58394806	254.468	189.077	0.428514	0.00005	0.00292222
PSMD6	chr3:64004021-64024010	50.6235	37.6207	0.428281	0.0005	0.0198545
RPL12	chr9:127447673-127451405	569.573	423.557	0.427326	0.00005	0.00292222
GALM	chr2:38665909-38741237	34.5595	25.7146	0.42649	0.00005	0.00292222
NIT2	chr3:100334700-100361635	9.27489	6.90117	0.426488	0.00015	0.00764621
BLOC1S2	chr10:100273279-100286712	56.834	42.318	0.425484	0.00005	0.00292222
TXN	chr9:110243810-110256640	355.384	264.698	0.425029	0.00005	0.00292222
ATP5I	chr4:672435-689441	415.27	309.354	0.424793	0.0001	0.005361
TOMM7	chr7:22812631-22822852	142.926	106.491	0.424533	0.00005	0.00292222
LETMD1	chr12:51047961-51060421	11.3996	8.49436	0.424401	0.00045	0.0182892
HSPA9	chr5:138554881-138575444	117.928	87.9043	0.4239	0.00005	0.00292222
RITA1	chr12:113185525-113192368	19.1586	14.2854	0.423452	0.0001	0.005361
FOXA3	chr19:45863988-45873797	17.7997	13.2897	0.421545	0.00005	0.00292222
ADH4	chr4:99123656-99144297	14.7026	10.9793	0.42128	0.00005	0.00292222
ATF4	chr22:39519694-39522685	227.377	169.916	0.420264	0.00005	0.00292222
CLN8	chr8:1755777-1786572	6.75835	5.05106	0.420084	0.00005	0.00292222
MRPL1	chr4:77862519-77952790	13.0853	9.79574	0.417716	0.0005	0.0198545
XDH	chr2:31334320-31414715	12.2225	9.16171	0.415852	0.00005	0.00292222
ARL4D	chr17:43398958-43401137	10.2774	7.70472	0.415663	0.00055	0.0213266
NDUFA9	chr12:4649106-4694317	7.1633	5.37518	0.414312	0.00015	0.00764621
CYP2J2	chr1:59893307-59926790	61.148	45.8893	0.414146	0.00005	0.00292222
TSEN15	chr1:184051676-184074212	13.432	10.0833	0.413714	0.0007	0.0257665
TTPA	chr8:63059782-63086053	18.619	13.9809	0.413326	0.00005	0.00292222
MSRA	chr8:10054267-10428891	29.2191	21.9457	0.412969	0.00005	0.00292222
PHYH	chr10:13277795-13302412	62.8504	47.2221	0.41246	0.00005	0.00292222
CSRNP3	chr2:165469646-165689407	1.42252	1.06921	0.411901	0.0013	0.042127
HSD17B12	chr11:43680708-43856610	90.3288	67.98	0.410076	0.00005	0.00292222
PRDX1	chr1:45500052-45523047	959.072	721.939	0.409763	0.00005	0.00292222
RPS10	chr6:34279678-34426125	432.624	325.744	0.409376	0.00115	0.0383975
WNK3	chrX:54192822-54358642	5.82458	4.3859	0.409282	0.00005	0.00292222
MRPL46	chr15:88459475-88467419	22.5426	16.9887	0.408078	0.0006	0.0228264
UQCR11	chr19:1597171-1605490	57.0185	42.9876	0.40751	0.00005	0.00292222
FH	chr1:241497602-241519761	99.7042	75.1694	0.407509	0.0001	0.005361
AKR7A3	chr1:19282557-19289250	75.0679	56.6305	0.406617	0.00005	0.00292222
CAMK2N1	chr1:20482390-20486220	18.7189	14.1257	0.406171	0.0001	0.005361
NDUFB7	chr19:14566077-14572062	110.489	83.3819	0.406097	0.00005	0.00292222
CBR1	chr21:36034540-36079389	248.009	187.172	0.406027	0.00005	0.00292222
MRPL30	chr2:99154954-99197626	18.297	13.8156	0.405308	0.0005	0.0198545
PSMD3	chr17:39980796-39997960	57.1399	43.1497	0.405147	0.00005	0.00292222
ANP32A	chr15:68778534-68820895	29.3839	22.2018	0.404353	0.0004	0.0165915
BNIP3	chr10:131966454-131982013	59.7327	45.1616	0.403427	0.00035	0.0149975
HSDL2	chr9:112379936-112472410	74.2032	56.1304	0.402698	0.00005	0.00292222
MRPS31	chr13:40729134-40771173	16.0513	12.1427	0.402599	0.0005	0.0198545
MANEA	chr6:95577542-95609457	13.4796	10.1979	0.402511	0.00005	0.00292222
RPLP0	chr12:120196685-120201235	620.58	469.565	0.402293	0.00015	0.00764621
CDS1	chr4:84582978-84651338	3.7091	2.80694	0.402068	0.0005	0.0198545
WDR3	chr1:117929719-118185223	3.89328	2.94765	0.401423	0.0003	0.0132783
COX7A2	chr6:75237674-75250323	142.707	108.054	0.40131	0.0001	0.005361
MAGEH1	chrX:55452104-55453566	10.1558	7.68979	0.401286	0.0009	0.031744
COX17	chr3:119669270-119677403	73.2152	55.4417	0.401173	0.0002	0.00975645
LSM10	chr1:36393429-36397892	28.642	21.707	0.39997	0.0008	0.0286343
FMO3	chr1:171090876-171117819	66.5804	50.5861	0.396357	0.00005	0.00292222
MAP2K2	chr19:4090320-4124129	36.5772	27.793	0.39622	0.00105	0.0358501
RPLP1	chr15:69452783-69456194	388.377	295.113	0.396189	0.0001	0.005361
COX8A	chr11:63974606-64166061	318.221	241.94	0.395376	0.0006	0.0228264
SLC25A15	chr13:40789496-40810111	21.4589	16.3211	0.394833	0.0002	0.00975645
EEF1G	chr11:62559600-62573973	415.948	316.402	0.394644	0.00005	0.00292222
RRM1	chr11:4094808-4138876	15.1894	11.5595	0.393979	0.00005	0.00292222
PGLYRP2	chr19:15468644-15498956	33.2387	25.2989	0.393789	0.00015	0.00764621
KARS	chr16:75627473-75647679	44.2136	33.6757	0.392782	0.00025	0.0115733
ACSM2A	chr16:20451460-20487667	252.145	192.055	0.39273	0.0003	0.0132783
HADH	chr4:107989713-108035175	62.6638	47.7484	0.39218	0.00005	0.00292222
CCNG1	chr5:163437568-163445016	55.9504	42.6497	0.391611	0.0015	0.0467706
SNRPG	chr2:70281361-70293771	75.2368	57.3563	0.391487	0.0004	0.0165915
PIK3C2G	chr12:18247613-18648416	14.7083	11.232	0.389007	0.0004	0.0165915
RPS12	chr6:132814440-132817564	551.857	421.502	0.388754	0.0001	0.005361
SF3B5	chr6:144094880-144095573	73.0034	55.7624	0.388671	0.00025	0.0115733
AQP11	chr11:77589634-77610355	14.4067	11.0056	0.388496	0.0003	0.0132783
EMC7	chr15:34084016-34101948	98.5874	75.3287	0.388204	0.0001	0.005361
RPS13	chr11:17074388-17077787	359.555	274.931	0.387139	0.00015	0.00764621
C11orf31	chr11:57741249-57743411	64.6682	49.4505	0.387071	0.00045	0.0182892
COX7C	chr5:86617903-86620962	461.213	352.738	0.386836	0.0001	0.005361
SVIP	chr11:22818928-22945393	6.26226	4.79004	0.386646	0.00045	0.0182892
USMG5	chr10:103367966-103396466	638.515	488.417	0.386607	0.00035	0.0149975
RPL10A	chr6:35468407-35470785	342.724	262.171	0.386542	0.00005	0.00292222
RPL13A	chr19:49487553-49492308	418.773	320.353	0.386507	0.00005	0.00292222
UQCRH	chr1:46303630-46316776	158.579	121.449	0.384853	0.00005	0.00292222
SLC25A20	chr3:48856930-48898993	62.8605	48.1445	0.384781	0.00005	0.00292222
EMC3	chr3:9962536-10011116	33.8221	25.9388	0.382857	0.00035	0.0149975
TWF2	chr3:52221079-52239260	13.3853	10.2839	0.38026	0.0011	0.0371035
RPL14	chr3:40457291-40468587	294.283	226.381	0.378449	0.0005	0.0198545
GJB2	chr13:20187469-20192898	25.4023	19.5465	0.378047	0.00025	0.0115733
NDUFA1	chrX:119870474-119876662	146.132	112.519	0.377104	0.0002	0.00975645
RPL34	chr4:108620565-108630412	639.68	492.543	0.377101	0.00015	0.00764621
COA3	chr17:42797633-42798704	73.4626	56.6007	0.37619	0.0004	0.0165915
SLC16A13	chr17:7036074-7040121	44.369	34.197	0.375679	0.00005	0.00292222
QRSL1	chr6:106629577-106668417	5.76764	4.44615	0.375423	0.00145	0.0456034
UQCRB	chr8:96225919-96235634	21.4965	16.5718	0.375376	0.0004	0.0165915
NDUFA11	chr19:5865825-5903786	125.733	96.9323	0.375314	0.0011	0.0371035
PCTP	chr17:55750978-55823090	37.2177	28.7475	0.372552	0.00065	0.0243207
RPL24	chr3:101681091-101686782	538.582	416.04	0.372444	0.00015	0.00764621
COPRS	chr17:31851863-31859337	41.5206	32.082	0.372065	0.0005	0.0198545
GAMT	chr19:1397083-1401570	261.01	201.685	0.372	0.0001	0.005361
CTSH	chr15:78921057-78949574	45.8097	35.4369	0.3704	0.0013	0.042127
ACSM2B	chr16:20536225-20576427	194.14	150.429	0.36801	0.0016	0.0490046
MRPL13	chr8:120395846-120445386	62.4598	48.445	0.366578	0.00025	0.0115733
TBCE	chr1:235367359-235448968	15.3118	11.8776	0.366403	0.00155	0.0479997
RPS19	chr19:41859917-41872926	668.777	518.937	0.365967	0.0008	0.0286343
TM7SF3	chr12:26971585-27014434	62.961	48.8759	0.365336	0.00035	0.0149975
ARRDC3	chr5:91368723-91439085	7.62779	5.92256	0.365044	0.00095	0.0331532
AEN	chr15:88621295-88632282	6.28668	4.88235	0.364722	0.0016	0.0490046
CDO1	chr5:115804732-115816954	69.696	54.1283	0.364693	0.00015	0.00764621
MRPS35	chr12:27710772-27756295	54.0968	42.0156	0.364617	0.00015	0.00764621
CSTB	chr21:43772511-43776445	49.0446	38.1172	0.363651	0.00005	0.00292222
TALDO1	chr11:747328-765024	84.0671	65.338	0.363618	0.00035	0.0149975
MRPL41	chr9:137551198-137552555	46.7369	36.3274	0.363503	0.0004	0.0165915
MGMT	chr10:129467183-129768007	30.3445	23.5869	0.363449	0.0004	0.0165915
MRPL57	chr13:21176644-21179084	12.2993	9.56285	0.36307	0.0013	0.042127
IVNS1ABP	chr1:185296387-185317329	6.29715	4.89776	0.362578	0.00085	0.0302747
CREG1	chr1:167541012-167553767	174.308	135.587	0.362421	0.00005	0.00292222
FAM96B	chr16:66932054-66934400	96.8528	75.3702	0.361799	0.0005	0.0198545
UGT2B15	chr4:68537183-68670628	38.1773	29.725	0.361038	0.0004	0.0165915
ME1	chr6:83210388-83431071	35.8255	27.8998	0.360729	0.0002	0.00975645
ZNF770	chr15:34978340-34988287	19.5107	15.1967	0.360508	0.0003	0.0132783
UQCR10	chr22:29767368-29770413	77.0613	60.0487	0.359874	0.0006	0.0228264
A1CF	chr10:50799408-50885675	61.898	48.238	0.359722	0.0011	0.0371035
PRRG4	chr11:32801996-32858123	6.74654	5.259	0.359358	0.0002	0.00975645
SEC61B	chr9:99222063-99230615	152.715	119.051	0.359254	0.00035	0.0149975
RNF5	chr6:32178353-32180793	50.2456	39.1711	0.359206	0.00035	0.0149975
TPI1	chr12:6867118-6923698	278.977	217.531	0.358927	0.0006	0.0228264
SARS	chr1:109213917-109238148	72.0625	56.2029	0.358603	0.00025	0.0115733
KEAP1	chr19:10486119-10503741	17.602	13.7284	0.358569	0.0016	0.0490046
DGAT2	chr11:75759511-75801535	79.126	61.8072	0.356377	0.0005	0.0198545
NAA20	chr20:20017115-20033655	38.2979	29.9215	0.356085	0.00065	0.0243207
COIL	chr17:56938186-56961054	9.12756	7.13462	0.355394	0.00115	0.0383975
DGCR6L	chr22:20314275-20320080	37.3921	29.2303	0.355271	0.00065	0.0243207
SLC16A1	chr1:112911846-112999496	33.0934	25.8859	0.354379	0.0006	0.0228264
RPS18	chr6:33272009-33276510	676.268	529.244	0.353663	0.00045	0.0182892
CISD2	chr4:102868977-103019739	32.7833	25.6593	0.353476	0.00055	0.0213266
TNFSF10	chr3:172505507-172523507	21.1654	16.5699	0.353143	0.00095	0.0331532
UBXN4	chr2:135741618-135785055	62.5516	48.9707	0.353126	0.00025	0.0115733
NAA25	chr12:112026688-112109022	6.68352	5.23717	0.35182	0.0004	0.0165915
RPL27	chr17:42998272-43002959	659.25	516.712	0.351466	0.0002	0.00975645
AGPAT2	chr9:136673142-136687423	87.7178	68.7934	0.350601	0.0002	0.00975645
TACO1	chr17:63600871-63608365	27.954	21.9259	0.35042	0.00065	0.0243207
NDUFS6	chr5:1801399-1816605	58.2607	45.7015	0.350279	0.0004	0.0165915
MTCH2	chr11:47617315-47642623	61.2506	48.0596	0.349897	0.0007	0.0257665
NDUFA8	chr9:122144057-122159819	50.0171	39.2851	0.348439	0.00145	0.0456034
RPL9	chr4:39454123-39458948	511.043	401.487	0.348093	0.00035	0.0149975
RPSA	chr3:39406688-39412542	265.18	208.345	0.347998	0.0003	0.0132783
CMBL	chr5:10279276-10308026	78.9555	62.0381	0.347887	0.0004	0.0165915
BHMT2	chr5:79069716-79089466	161.121	126.611	0.347742	0.00065	0.0243207
RPS27A	chr2:55175648-55235853	436.877	343.318	0.34768	0.0016	0.0490046
MOCOS	chr18:36187518-36272157	15.8804	12.4834	0.347237	0.0004	0.0165915
DHRS3	chr1:12567909-12617731	99.5404	78.2937	0.346386	0.00025	0.0115733
FOCAD	chr9:20658308-20995955	13.2525	10.4345	0.344904	0.00135	0.0433985
DMRTA1	chr9:22446840-22455740	5.46002	4.2991	0.344872	0.001	0.0345657
PMVK	chr1:154924733-154936991	34.7639	27.3742	0.34477	0.0009	0.031744
NARS	chr18:57600655-57622213	55.3245	43.57	0.344586	0.0003	0.0132783
UQCRC1	chr3:48599002-48610037	94.1596	74.1556	0.344553	0.0003	0.0132783
RNF181	chr2:85595724-85597613	97.1707	76.558	0.343967	0.0015	0.0467706
SMDT1	chr22:42079694-42084284	20.9721	16.5319	0.343219	0.00095	0.0331532
UXT	chrX:47651797-47660111	76.9177	60.6437	0.34296	0.00165	0.0499459
COX7B	chrX:77899437-77907373	38.667	30.4989	0.342347	0.00055	0.0213266
SOD1	chr21:31659621-31668931	546.968	431.762	0.341222	0.0004	0.0165915
TUBA1B	chr12:49127781-49131397	98.565	77.8735	0.339942	0.00045	0.0182892
RSL24D1	chr15:55180805-55197067	22.7087	17.945	0.339664	0.0006	0.0228264
NDUFB5	chr3:179604701-179627647	64.5287	51.0032	0.339353	0.0008	0.0286343
PLG	chr6:160702237-160753306	180.933	143.092	0.338518	0.0003	0.0132783
IDE	chr10:92451683-92574076	21.2227	16.7898	0.338026	0.0004	0.0165915
SF3B6	chr2:24067583-24076443	73.689	58.302	0.337903	0.00115	0.0383975
CCL16	chr17:35976498-35981496	63.4319	50.2049	0.337382	0.00055	0.0213266
TBK1	chr12:64451879-64502108	17.3837	13.7597	0.337283	0.0006	0.0228264
PPP1R3B	chr8:9136254-9151574	12.6025	9.97721	0.337	0.00065	0.0243207
SERPINA6	chr14:94304248-94323394	48.108	38.0924	0.336774	0.0015	0.0467706
CAT	chr11:34438924-34472062	313.111	248.017	0.336235	0.0008	0.0286343
MRPS15	chr1:36455717-36464437	49.5009	39.2127	0.336135	0.00125	0.0409824
TIMM17A	chr1:201955490-201970661	35.1883	27.8861	0.335553	0.00095	0.0331532
RPS4X	chrX:72272041-72277300	314.238	249.169	0.334735	0.00035	0.0149975
FIS1	chr7:101239593-101252316	160.73	127.489	0.334266	0.00075	0.0272751
COX4I1	chr16:85778623-85807044	489.44	388.412	0.333545	0.00065	0.0243207
SH3BGRL2	chr6:79631282-79703659	48.5563	38.5498	0.332934	0.00055	0.0213266
TCEB2	chr16:2771413-2777297	131.832	104.668	0.33288	0.0014	0.0446107
EIF3E	chr8:108201742-108248765	114.111	90.6355	0.332292	0.00035	0.0149975
DRG1	chr22:31399522-31434452	28.405	22.5952	0.330126	0.00155	0.0479997
OSTC	chr4:108650583-108667820	72.6122	57.774	0.329791	0.00105	0.0358501
MFSD1	chr3:158696891-158829719	45.1287	35.942	0.328373	0.00125	0.0409824
RPL6	chr12:112405198-112418838	443.926	353.703	0.327783	0.0012	0.039738
MRPL3	chr3:131462211-131502983	47.0686	37.5189	0.327148	0.00095	0.0331532
SNX4	chr3:125446643-125520197	39.6006	31.5746	0.326757	0.00055	0.0213266
RPL11	chr1:23691778-23696425	759.58	605.705	0.326588	0.0005	0.0198545
BCAS2	chr1:114567556-114581639	35.4003	28.2396	0.326046	0.00145	0.0456034
INTS10	chr8:19817139-19852083	26.5995	21.2274	0.325472	0.00075	0.0272751
TFRC	chr3:196027182-196082189	78.672	62.7917	0.325276	0.001	0.0345657
XPOT	chr12:64404349-64451127	13.6889	10.9432	0.32297	0.00105	0.0358501
RPS21	chr20:62387115-62388520	715.465	571.999	0.322867	0.001	0.0345657
RPL39	chrX:119786505-119791643	811.877	649.208	0.322581	0.00055	0.0213266
H2AFZ	chr4:99948087-99950388	83.7078	66.9812	0.321606	0.0011	0.0371035
RPS20	chr8:56067294-56074581	862.294	690.376	0.320798	0.00095	0.0331532
ARMT1	chr6:151452257-151470101	25.0686	20.0725	0.32066	0.00105	0.0358501
RPS8	chr1:44775436-44778779	460.382	368.711	0.320342	0.0007	0.0257665
MOGAT2	chr11:75717818-75732958	18.729	15.0053	0.319798	0.0013	0.042127
ZMPSTE24	chr1:40258106-40294184	44.5055	35.6573	0.319785	0.0007	0.0257665
CCT8	chr21:29055804-29073797	67.1747	53.8239	0.319671	0.00135	0.0433985
NDUFB4	chr3:120596308-120602500	192.465	154.264	0.31919	0.00115	0.0383975
ATP6V1G1	chr9:114587745-114598373	71.123	57.0596	0.317846	0.00165	0.0499459
TMEM183A	chr1:203007385-203024848	20.7116	16.6427	0.31555	0.0013	0.042127
RPS27	chr1:153990758-153992150	2649.95	2129.61	0.315377	0.0014	0.0446107
XRCC5	chr2:216107463-216206303	65.4398	52.5965	0.3152	0.0011	0.0371035
GDI2	chr10:5765222-5842132	130.263	104.779	0.314077	0.0016	0.0490046
SRPRB	chr3:133784032-133821492	30.7307	24.7377	0.312973	0.00135	0.0433985
EPRS	chr1:219968600-220046658	36.68	29.5351	0.312565	0.0012	0.039738
TPMT	chr6:18128310-18155074	31.2159	25.1378	0.312422	0.0011	0.0371035
TUBB	chr6:30720200-30725426	116.176	93.5677	0.312233	0.00145	0.0456034
TFCP2L1	chr2:121216586-121285207	7.40023	5.96284	0.311571	0.0016	0.0490046
DNAJC22	chr12:49346916-49353684	20.8718	16.82	0.311382	0.00105	0.0358501
NDUFS2	chr1:161199314-161214395	94.0577	75.9238	0.308993	0.0012	0.039738
EID1	chr15:48823734-48963444	66.7253	53.8815	0.308443	0.0015	0.0467706
RPS16	chr19:39433206-39435948	506.617	409.891	0.305655	0.00155	0.0479997
