# Supplementary material for: Tridimensional infiltration of DNA viruses into the host genome shows preferential contact with active chromatin
Source: Nat Commun. 2018 Oct 15;9:4268. doi: 10.1038/s41467-018-06739-4 (PMC6189100; doi:10.1038/s41467-018-06739-4)
Supplement: Supplementary file 6 — Supplementary Data 3 [file 41467_2018_6739_MOESM6_ESM.xlsx]

## Sheet: Feuil1
Supplementary Data 3. Down-regulated mRNA identified in RNAseq
gene_name	gene_location	PHH_D7_HBV_FPKM	PHH_D7_NI_FPKM	log2(foldchange)	pvalue	qvalue
ANKRD1	chr10:90912095-90921276	4.88188	94.4802	-4.2745	0.00005	0.00292222
HAMP	chr19:35280715-35285143	2.18592	32.1626	-3.87907	0.00005	0.00292222
SAA2	chr11:18112616-18248643	1.23239	17.077	-3.79252	0.00055	0.0213266
SAA2	chr11:18112616-18248643	21.9545	207.545	-3.24084	0.00005	0.00292222
SAA1	chr11:18266173-18269977	30.8358	246.395	-2.9983	0.00005	0.00292222
NFASC	chr1:204828653-205022822	0.0707407	0.52598	-2.8944	0.00005	0.00292222
SOCS3	chr17:78356777-78360077	0.221294	1.47302	-2.73474	0.00005	0.00292222
SPTB	chr14:64704101-64879883	0.0866004	0.563307	-2.70148	0.00125	0.0409824
GRB2	chr17:75318075-75405709	0.80908	4.67847	-2.53168	0.0011	0.0371035
MCAM	chr11:119308528-119317116	0.926787	5.25473	-2.50331	0.00005	0.00292222
DBN1	chr5:177456607-177474401	0.267021	1.50181	-2.49168	0.00005	0.00292222
SAA1	chr11:18266173-18269977	171.334	922.575	-2.42886	0.00005	0.00292222
MFI2	chr3:196999459-197029816	0.411936	2.17372	-2.39968	0.00005	0.00292222
ID3	chr1:23557917-23559794	1.17432	5.79464	-2.30289	0.00005	0.00292222
RRAD	chr16:66921678-66925644	1.26895	6.1278	-2.27174	0.00045	0.0182892
CREB5	chr7:28299320-28825894	0.339067	1.61044	-2.24781	0.00005	0.00292222
HP	chr16:72044288-72176878	60.8775	289.035	-2.24726	0.00005	0.00292222
LAMC2	chr1:183186237-183244900	0.132541	0.611466	-2.20583	0.0001	0.005361
ATOH8	chr2:85753893-85788066	0.11056	0.506403	-2.19546	0.00025	0.0115733
KRT19	chr17:41523616-41528308	1.05077	4.78949	-2.18842	0.00005	0.00292222
HK1	chr10:69269983-69401882	0.562367	2.55766	-2.18524	0.00005	0.00292222
ITGA3	chr17:50056109-50090481	1.13888	5.06992	-2.15435	0.00005	0.00292222
LBP	chr20:38346355-38377023	40.0158	174.13	-2.12152	0.00005	0.00292222
FSCN1	chr7:5592822-5606655	0.147128	0.612806	-2.05836	0.00005	0.00292222
SOX13	chr1:204073603-204127743	0.979923	4.02867	-2.03956	0.00005	0.00292222
ETS1	chr11:128458760-128587558	0.435406	1.73019	-1.9905	0.00005	0.00292222
CD44	chr11:35138869-35232402	0.272612	1.03731	-1.92793	0.00005	0.00292222
SCARA3	chr8:27633867-27676776	0.350411	1.29696	-1.88801	0.00005	0.00292222
CTGF	chr6:131948175-132077393	7.45197	27.2663	-1.87142	0.00005	0.00292222
DDX11	chr12:31073844-31104791	0.219254	0.800139	-1.86765	0.0001	0.005361
FLNA	chrX:154348525-154374638	1.49241	5.34305	-1.84002	0.00005	0.00292222
KLHL4	chrX:87517748-87670050	0.231147	0.821502	-1.82945	0.0006	0.0228264
FLNA	chrX:154348525-154374638	17.0852	59.7928	-1.80723	0.00005	0.00292222
MYOF	chr10:93306429-93482317	0.63681	2.19533	-1.7855	0.00005	0.00292222
ICAM1	chr19:10270834-10286615	0.572494	1.96712	-1.78076	0.0002	0.00975645
AHNAK2	chr14:104924815-104978357	0.225318	0.77283	-1.77819	0.00005	0.00292222
EHD2	chr19:47713342-47743134	0.844811	2.80148	-1.72949	0.00005	0.00292222
TSPAN15	chr10:69451472-69507669	0.210517	0.695872	-1.72488	0.00035	0.0149975
CCL20	chr2:227813841-227817564	1.78636	5.88322	-1.71958	0.00045	0.0182892
VIM	chr10:17228258-17237593	1.83015	5.98241	-1.70876	0.00005	0.00292222
KRT7	chr12:52233113-52248921	0.567461	1.85248	-1.70686	0.00005	0.00292222
ABCC1	chr16:15949576-16143074	0.286843	0.932744	-1.70122	0.00005	0.00292222
CDSN	chr6:31114830-31140092	0.14043	0.455886	-1.69882	0.00155	0.0479997
NNMT	chr11:114059592-114356571	5.4989	17.8306	-1.69714	0.00115	0.0383975
MAP2	chr2:209424057-209734118	1.24533	4.01598	-1.68922	0.00005	0.00292222
ID1	chr20:31605282-31606515	7.67479	24.7243	-1.68773	0.00005	0.00292222
MAP2	chr2:209424057-209734118	0.912107	2.92283	-1.68009	0.00005	0.00292222
DBNDD1	chr16:90004864-90044971	3.39329	10.8363	-1.67512	0.00005	0.00292222
CYR61	chr1:85580760-85583962	11.0053	33.3601	-1.59993	0.00005	0.00292222
PDZK1IP1	chr1:47183592-47191044	1.51549	4.55326	-1.58711	0.00005	0.00292222
SAMD9L	chr7:93130054-93148368	0.243665	0.727626	-1.5783	0.00015	0.00764621
SEZ6L2	chr16:29871158-29899547	0.609634	1.80976	-1.56979	0.00005	0.00292222
IL18	chr11:112143250-112164117	8.62454	25.4365	-1.56038	0.00005	0.00292222
THBS1	chr15:39581078-39599466	0.904042	2.64491	-1.54876	0.00005	0.00292222
CD44	chr11:35138869-35232402	0.538167	1.5616	-1.5369	0.0001	0.005361
ATP2B2	chr3:10324022-10708031	0.248154	0.710214	-1.51702	0.00005	0.00292222
RASD1	chr17:17494436-17496395	6.93651	19.8025	-1.5134	0.00005	0.00292222
AHDC1	chr1:27534034-27603632	0.686501	1.95908	-1.51284	0.00005	0.00292222
HPR	chr16:72044288-72176878	37.7161	106.023	-1.49112	0.00005	0.00292222
HP	chr16:72044288-72176878	156.959	441.16	-1.49091	0.00005	0.00292222
SLC44A2	chr19:10602456-10644559	0.642107	1.80177	-1.48853	0.00005	0.00292222
GIT2	chr12:109929791-109996389	0.692302	1.92387	-1.47454	0.0005	0.0198545
CD24	chr6:106969830-106975627	10.6963	28.7911	-1.42851	0.00005	0.00292222
FAM46B	chr1:27005019-27012836	0.212862	0.567024	-1.4135	0.00045	0.0182892
HSPG2	chr1:21812264-21937297	0.173813	0.463001	-1.41348	0.00005	0.00292222
TFPI	chr2:187464229-187565760	14.7289	39.075	-1.4076	0.00025	0.0115733
GAS8	chr16:90004864-90044971	0.507721	1.33426	-1.39393	0.00015	0.00764621
ARHGEF17	chr11:73308288-73369091	0.400592	1.04875	-1.38847	0.00005	0.00292222
DKK3	chr11:11963105-12009769	2.89933	7.58994	-1.38837	0.00005	0.00292222
CXCL8	chr4:73740505-73743716	0.469881	1.21686	-1.37279	0.00005	0.00292222
ADAMTS17	chr15:99971588-100342005	0.995598	2.57779	-1.3725	0.00005	0.00292222
FGB	chr4:154562955-154571086	184.753	475.75	-1.3646	0.00025	0.0115733
NPR1	chr1:153678636-153693992	0.37836	0.973293	-1.36311	0.00005	0.00292222
SMTN	chr22:31064104-31104624	0.243772	0.626576	-1.36196	0.00005	0.00292222
TNFSF13	chr17:7548890-7561608	0.593987	1.52652	-1.36175	0.0009	0.031744
HELZ2	chr20:63558085-63572455	2.44953	6.27158	-1.35632	0.00005	0.00292222
SLC16A12	chr10:89430298-89556641	0.757688	1.92861	-1.34789	0.00005	0.00292222
RNF144A	chr2:6917391-7068286	0.313578	0.797013	-1.34578	0.00005	0.00292222
MT1M	chr16:56632232-56633986	5.39445	13.6172	-1.33588	0.00005	0.00292222
GLIPR2	chr9:36136535-36163913	0.608827	1.53553	-1.33463	0.00005	0.00292222
CXCL2	chr4:74097034-74099293	19.6416	49.1737	-1.32398	0.00005	0.00292222
AKR1B1	chr7:134442349-134459142	1.04556	2.60236	-1.31555	0.00005	0.00292222
HDAC7	chr12:47734366-47833132	0.898112	2.23314	-1.31411	0.00005	0.00292222
TGM2	chr20:38033545-38166578	10.0398	24.7788	-1.30338	0.00005	0.00292222
PKD1	chr16:2039814-2135898	1.18637	2.91573	-1.2973	0.0003	0.0132783
NABP1	chr2:191678135-191696659	0.58497	1.4357	-1.29532	0.00005	0.00292222
ECM1	chr1:150508075-150513789	3.35039	8.09013	-1.27184	0.00005	0.00292222
TPM2	chr9:35681991-35691020	0.449113	1.08168	-1.26812	0.0001	0.005361
IFI6	chr1:27666060-27672218	37.1471	89.4172	-1.2673	0.00005	0.00292222
IFI6	chr1:27666060-27672218	5.86531	14.0839	-1.26377	0.00125	0.0409824
MAP1B	chr5:72107233-72209570	0.383776	0.921019	-1.26297	0.00005	0.00292222
QPCT	chr2:37344573-37373322	2.10346	5.02989	-1.25776	0.00005	0.00292222
FILIP1L	chr3:99817833-100178603	1.02198	2.44039	-1.25574	0.00005	0.00292222
PLCE1	chr10:93993988-94332823	1.15667	2.75319	-1.25113	0.00005	0.00292222
HELZ2	chr20:63558085-63572455	1.89981	4.52031	-1.25057	0.00005	0.00292222
CIB2	chr15:78077807-78131544	0.395893	0.935675	-1.2409	0.0009	0.031744
KIF7	chr15:89575481-89655451	0.323953	0.761925	-1.23386	0.00005	0.00292222
FGA	chr4:154583125-154590766	1221.26	2870.56	-1.23296	0.00005	0.00292222
P3H3	chr12:6821544-6839851	0.414108	0.971176	-1.22973	0.0002	0.00975645
PTBP1	chr19:797074-812327	3.41478	7.97549	-1.22378	0.00145	0.0456034
TNFSF14	chr19:6661252-6670588	8.28142	19.3091	-1.22133	0.00005	0.00292222
RBMS2	chr12:56521928-56636379	1.16475	2.68726	-1.20612	0.00045	0.0182892
TUSC3	chr8:15540222-15766649	1.91455	4.40668	-1.20269	0.00165	0.0499459
FGB	chr4:154562955-154571086	812.04	1867.22	-1.20127	0.00005	0.00292222
ADAM21	chr14:70452156-70459899	0.365198	0.83929	-1.20049	0.00005	0.00292222
SCRN1	chr7:29920102-29990289	0.226255	0.51632	-1.19031	0.00005	0.00292222
S100A6	chr1:153534598-153536244	52.7162	120.099	-1.18791	0.00005	0.00292222
NTN4	chr12:95657806-95791152	4.43661	10.0912	-1.18557	0.00005	0.00292222
SFN	chr1:26863137-26864457	0.485883	1.10481	-1.18512	0.0008	0.0286343
CLIP3	chr19:36014659-36033343	0.392645	0.889333	-1.1795	0.00005	0.00292222
LRFN3	chr19:35935549-35945767	0.651123	1.47411	-1.17884	0.0008	0.0286343
MROH6	chr8:143566186-143572971	1.84381	4.16515	-1.17568	0.00005	0.00292222
CNTNAP1	chr17:42678888-42699814	0.319667	0.721788	-1.175	0.00005	0.00292222
ANXA1	chr9:73151756-73170393	0.731771	1.64618	-1.16965	0.0001	0.005361
CDH11	chr16:64943752-65122365	0.226552	0.503231	-1.15138	0.00075	0.0272751
CCND1	chr11:69641086-69675416	6.74688	14.9635	-1.14916	0.00005	0.00292222
SPNS2	chr17:4498837-4555631	0.911579	2.00823	-1.13949	0.0003	0.0132783
FGG	chr4:154604133-154612967	1128.44	2481.2	-1.13671	0.00005	0.00292222
MFGE8	chr15:88898712-88913411	18.1631	39.917	-1.136	0.00005	0.00292222
AKAP12	chr6:151239998-151358557	6.13082	13.4485	-1.1333	0.00005	0.00292222
COL18A1	chr21:45405136-45544411	5.02933	11.0315	-1.13319	0.00005	0.00292222
AGRN	chr1:1020122-1056118	22.201	48.6133	-1.13072	0.00005	0.00292222
MB21D2	chr3:192796814-192918161	0.214777	0.468101	-1.12398	0.0004	0.0165915
MMP24	chr20:35216461-35278129	5.07861	11.0215	-1.11781	0.00005	0.00292222
PUF60	chr8:143816343-143829859	2.45084	5.31191	-1.11596	0.0001	0.005361
TUSC3	chr8:15540222-15766649	0.637531	1.37859	-1.11262	0.0002	0.00975645
BICC1	chr10:58513139-58831437	1.74443	3.76225	-1.10884	0.00005	0.00292222
CSF1	chr1:109910241-109930992	2.41111	5.167	-1.09963	0.00005	0.00292222
C3	chr19:6677703-6737603	578.534	1238.81	-1.09848	0.00005	0.00292222
CLTCL1	chr22:19179472-19291716	2.42842	5.19131	-1.09608	0.00005	0.00292222
TMEM139	chr7:143279956-143288048	3.19787	6.82625	-1.09398	0.00005	0.00292222
GNG7	chr19:2511218-2702709	0.56926	1.2133	-1.09177	0.00005	0.00292222
APCS	chr1:159587824-159588865	27.8016	58.9269	-1.08376	0.00005	0.00292222
TMEM151A	chr11:66291869-66296664	0.451287	0.954951	-1.08138	0.0001	0.005361
OAS3	chr12:112938351-112973249	1.56864	3.30809	-1.07648	0.00005	0.00292222
KIF5C	chr2:148875249-149026759	1.93095	4.07108	-1.0761	0.00005	0.00292222
OAS2	chr12:112978394-113011723	2.25862	4.74404	-1.07068	0.00005	0.00292222
CKB	chr14:103519658-103523111	4.99005	10.3616	-1.05412	0.00005	0.00292222
EPHA2	chr1:16124336-16157329	3.41405	7.07585	-1.05142	0.00005	0.00292222
CA12	chr15:63321377-63382161	4.99007	10.3136	-1.04741	0.00005	0.00292222
GREB1	chr2:11482340-11642788	0.4479	0.923267	-1.04357	0.00005	0.00292222
TIMP2	chr17:78852976-78925387	2.31511	4.76661	-1.04188	0.00005	0.00292222
MDGA1	chr6:37630678-37699306	0.472699	0.970385	-1.03764	0.00125	0.0409824
TNFSF14	chr19:6661252-6670588	5.37887	11.0028	-1.0325	0.00015	0.00764621
SNPH	chr20:1226055-1309328	0.501286	1.02068	-1.02583	0.00005	0.00292222
HID1	chr17:74950743-74972771	1.45263	2.94973	-1.02191	0.00005	0.00292222
NNMT	chr11:114059592-114356571	64.1677	129.829	-1.01669	0.00005	0.00292222
NYNRIN	chr14:24398785-24419288	0.229073	0.461781	-1.0114	0.00005	0.00292222
UBASH3B	chr11:122655674-122814473	0.306433	0.613964	-1.00258	0.00005	0.00292222
BMP1	chr8:22164735-22212326	6.27801	12.5092	-0.994616	0.00005	0.00292222
ATN1	chr12:6924462-6942321	2.3558	4.69196	-0.993973	0.00005	0.00292222
FBN1	chr15:48408305-48645849	0.617584	1.22591	-0.989141	0.00005	0.00292222
QSOX1	chr1:180154833-180204030	10.7532	21.26	-0.98338	0.00005	0.00292222
CNN2	chr19:1026580-1039068	2.10776	4.16196	-0.98155	0.00005	0.00292222
IGF2	chr11:2129111-2161341	6.12343	12.05	-0.976616	0.00005	0.00292222
EPPK1	chr8:143857323-143878464	3.18963	6.26401	-0.973695	0.00005	0.00292222
ENTPD2	chr9:137048097-137054045	0.528813	1.03583	-0.969951	0.00075	0.0272751
S100A11	chr1:152032505-152037035	28.2514	55.2596	-0.967902	0.00005	0.00292222
ACTG1	chr17:81509970-81527776	32.1072	62.744	-0.966582	0.0002	0.00975645
LAMA3	chr18:23689442-23955066	2.50043	4.88118	-0.965053	0.00005	0.00292222
RSAD2	chr2:6865827-6898239	0.447905	0.871754	-0.960727	0.00025	0.0115733
CD74	chr5:150401636-150412929	7.09376	13.8019	-0.960245	0.00005	0.00292222
TACSTD2	chr1:58575422-58577773	0.942619	1.82289	-0.951484	0.00005	0.00292222
SRPX2	chrX:100644217-100671299	0.818056	1.58065	-0.950243	0.00005	0.00292222
BCAM	chr19:44809058-44821420	6.43996	12.4377	-0.949603	0.00005	0.00292222
FMNL2	chr2:152335236-152649834	0.861898	1.66335	-0.948507	0.00005	0.00292222
OBSL1	chr2:219550741-219571464	0.523347	1.007	-0.944227	0.0015	0.0467706
WWC1	chr5:168291650-168472303	1.02304	1.96165	-0.939207	0.00055	0.0213266
APH1B	chr15:63276017-63309126	0.584767	1.11478	-0.930831	0.00005	0.00292222
ICAM1	chr19:10270834-10286615	1.45469	2.76837	-0.928321	0.00005	0.00292222
MAP9	chr4:155342657-155376970	0.31777	0.601152	-0.919748	0.00005	0.00292222
NCOR2	chr12:124324414-124567464	1.67176	3.14656	-0.912412	0.0014	0.0446107
CCL20	chr2:227813841-227817564	3.47541	6.54018	-0.912148	0.0007	0.0257665
NABP1	chr2:191678135-191696659	2.67173	5.02592	-0.911614	0.00005	0.00292222
SOGA1	chr20:36777441-36863686	0.372024	0.699776	-0.911496	0.00005	0.00292222
TMEM178B	chr7:141074231-141480380	0.900019	1.68759	-0.90694	0.00005	0.00292222
PRR15L	chr17:47951966-47957878	0.658534	1.23452	-0.906621	0.0014	0.0446107
LPCAT1	chr5:1461422-1523977	6.01671	11.2653	-0.904845	0.00005	0.00292222
SHC2	chr19:416582-460996	10.2131	19.0959	-0.902843	0.00005	0.00292222
CFB	chr6:31897784-31952084	395.215	738.569	-0.902094	0.00005	0.00292222
MSH2	chr2:47402968-47513234	0.834704	1.55298	-0.895705	0.00075	0.0272751
CYB5R3	chr22:42617839-42649568	15.7048	29.2025	-0.894888	0.00045	0.0182892
BMP1	chr8:22164735-22212326	2.59745	4.82071	-0.892149	0.0005	0.0198545
TPM4	chr19:16067020-16103005	5.31159	9.84797	-0.890683	0.00005	0.00292222
HEG1	chr3:124965709-125055958	2.16228	4.00588	-0.889567	0.00005	0.00292222
MX1	chr21:41420514-41459214	9.22753	17.088	-0.888968	0.00005	0.00292222
PLXNA3	chrX:154458280-154479257	2.59997	4.81002	-0.88755	0.00005	0.00292222
MMP14	chr14:22836556-22847761	5.02665	9.29896	-0.887472	0.00005	0.00292222
DUSP5	chr10:110497837-110511544	1.62775	3.00053	-0.882337	0.00005	0.00292222
SUSD1	chr9:112040784-112175408	1.05925	1.94678	-0.878046	0.00005	0.00292222
CROCC	chr1:16921949-16972979	0.500515	0.916372	-0.872519	0.00005	0.00292222
GDPD5	chr11:75434639-75525903	0.969327	1.77334	-0.871417	0.0001	0.005361
PTPN14	chr1:214348695-214551223	1.80601	3.30201	-0.870538	0.00005	0.00292222
CLSTN1	chr1:9651731-9824526	2.6551	4.85308	-0.870133	0.00005	0.00292222
PHLDA1	chr12:76025446-76033932	2.63337	4.80347	-0.867169	0.00005	0.00292222
LRRC66	chr4:51993701-52017620	0.290498	0.528891	-0.86444	0.0013	0.042127
NAV1	chr1:201622884-201826969	0.330437	0.598845	-0.857806	0.00075	0.0272751
CRIM1	chr2:36355925-36551135	2.82154	5.102	-0.854583	0.00005	0.00292222
COL7A1	chr3:48564072-48595267	0.268974	0.484462	-0.848915	0.00005	0.00292222
UBD	chr6:29555514-29633976	8.89681	16.0159	-0.84814	0.00005	0.00292222
PGM2L1	chr11:74330317-74398473	0.388541	0.699328	-0.847904	0.00005	0.00292222
LRRC8A	chr9:128832941-128918039	13.3284	23.9773	-0.847171	0.00005	0.00292222
NPTXR	chr22:38818451-38843982	1.76647	3.16843	-0.842901	0.00005	0.00292222
YBX3	chr12:10699088-10723312	5.478	9.81018	-0.840631	0.00005	0.00292222
DLG3	chrX:70444860-70505490	0.62089	1.10787	-0.83538	0.0002	0.00975645
VASH1	chr14:76762188-76786154	0.416991	0.741865	-0.831139	0.0003	0.0132783
PODXL2	chr3:127629180-127672809	0.875467	1.55753	-0.831137	0.0001	0.005361
OXCT1	chr5:41730064-41870519	0.925264	1.64605	-0.831067	0.00005	0.00292222
HSPB8	chr12:119178641-119221131	10.9379	19.3769	-0.825003	0.00005	0.00292222
SLC35C1	chr11:45804071-45813015	7.44889	13.1782	-0.823051	0.00005	0.00292222
MYLK	chr3:123585555-123884331	7.59376	13.4283	-0.822394	0.00035	0.0149975
SPON1	chr11:13962688-14273691	0.61065	1.07856	-0.820685	0.00005	0.00292222
TIAM1	chr21:31118415-31558977	0.847041	1.49078	-0.815564	0.00005	0.00292222
BMP2	chr20:6767663-6780280	3.71726	6.51318	-0.809123	0.00005	0.00292222
AMOTL2	chr3:134355873-134375479	7.04568	12.3334	-0.807764	0.00005	0.00292222
ELFN1	chr7:1688118-1747954	1.44968	2.53575	-0.806673	0.00005	0.00292222
LZTS3	chr20:3162616-3173592	1.38886	2.42811	-0.805926	0.0003	0.0132783
PFKP	chr10:3066332-3137712	1.19953	2.09517	-0.8046	0.00005	0.00292222
QSOX1	chr1:180154833-180204030	3.04854	5.32439	-0.804498	0.00005	0.00292222
LAMA5	chr20:62309064-62367312	2.9806	5.20544	-0.804417	0.00005	0.00292222
HLA-B	chr6:31268748-31357188	49.1941	85.9124	-0.80438	0.0001	0.005361
RRAS	chr19:49635291-49640201	12.8315	22.3115	-0.798104	0.00005	0.00292222
OSMR	chr5:38845857-38935641	3.63728	6.31901	-0.796837	0.00005	0.00292222
CELSR1	chr22:46360833-46537170	0.699486	1.21412	-0.795539	0.00005	0.00292222
MYO7A	chr11:77128263-77215238	2.32513	4.02314	-0.791011	0.0002	0.00975645
CHRNB1	chr17:7445060-7457707	2.27292	3.93253	-0.790911	0.00025	0.0115733
RGS14	chr5:177357836-177372601	3.50271	6.05962	-0.790753	0.0002	0.00975645
SERPING1	chr11:57597386-57614853	218.146	377.272	-0.790312	0.00005	0.00292222
SH3PXD2B	chr5:172325180-172454523	2.33111	4.01249	-0.783481	0.00005	0.00292222
MYRF	chr11:61752648-61788518	1.92125	3.30273	-0.781609	0.00145	0.0456034
RHOQ	chr2:46542727-46617119	15.5099	26.5781	-0.777048	0.00005	0.00292222
STXBP1	chr9:127611759-127692716	2.28244	3.90501	-0.774753	0.00005	0.00292222
MYH9	chr22:36281280-36388018	66.3384	113.471	-0.774402	0.00005	0.00292222
FAM129B	chr9:127505338-127578989	2.88773	4.93038	-0.771763	0.0013	0.042127
CDHR2	chr5:176542510-176610133	11.5605	19.7366	-0.771666	0.00005	0.00292222
FAM155B	chrX:69505240-69532508	0.771072	1.30957	-0.764153	0.00005	0.00292222
ACTG1	chr17:81509970-81527776	112.105	190.097	-0.76188	0.00005	0.00292222
SMPDL3B	chr1:27934992-27959157	2.96347	5.0222	-0.761033	0.00005	0.00292222
UNC13D	chr17:75827224-75844717	0.67204	1.13602	-0.757372	0.0001	0.005361
NEDD9	chr6:11183297-11382348	3.37304	5.69541	-0.755752	0.00005	0.00292222
CYBRD1	chr2:171522246-171558133	2.11423	3.56874	-0.755283	0.00005	0.00292222
SOD2	chr6:159669056-159789749	134.605	227.19	-0.755162	0.00005	0.00292222
PLA2G2A	chr1:19975431-19980416	5.8448	9.85709	-0.754009	0.00005	0.00292222
CHI3L1	chr1:203178930-203186749	1.68657	2.83905	-0.751319	0.00005	0.00292222
IFITM3	chr11:318652-327537	247.17	415.988	-0.751036	0.00005	0.00292222
STS	chrX:7219455-7354810	6.09628	10.256	-0.75047	0.00005	0.00292222
DENND6B	chr22:50309029-50327060	0.285608	0.479478	-0.747428	0.0015	0.0467706
PTRF	chr17:42402451-42423517	8.03597	13.4907	-0.747426	0.00005	0.00292222
ITGB3	chr17:47253845-47311816	0.923386	1.54642	-0.743921	0.00005	0.00292222
IRF9	chr14:24161052-24166565	5.34095	8.93263	-0.741988	0.00005	0.00292222
CDC42EP1	chr22:37560446-37569405	6.64431	11.1043	-0.740921	0.00005	0.00292222
SDC3	chr1:30869466-30908761	1.36295	2.26817	-0.734797	0.00005	0.00292222
PPP2R5B	chr11:64917598-64935888	2.09647	3.48308	-0.7324	0.00005	0.00292222
KIAA1549	chr7:138706294-138981318	0.644716	1.06927	-0.729897	0.00005	0.00292222
PPL	chr16:4882506-5019158	7.93955	13.1486	-0.727778	0.00005	0.00292222
SAMD4A	chr14:54567096-54793315	3.86414	6.39786	-0.72744	0.00085	0.0302747
ATP2B4	chr1:203626560-203744081	4.07744	6.75071	-0.727376	0.00005	0.00292222
DAGLA	chr11:61680432-61747001	0.357133	0.590903	-0.72646	0.00035	0.0149975
RBM6	chr3:49940006-50077252	3.87492	6.40249	-0.724467	0.0007	0.0257665
TRNP1	chr1:26993706-27000898	23.0675	38.0674	-0.722695	0.00005	0.00292222
CDHR5	chr11:616564-626078	6.22026	10.2432	-0.719617	0.00145	0.0456034
STK39	chr2:167954019-168248141	1.31694	2.16678	-0.718357	0.00005	0.00292222
NCOR2	chr12:124324414-124567464	1.87508	3.08391	-0.717813	0.00135	0.0433985
ABCA3	chr16:2275880-2340746	3.81066	6.26619	-0.717549	0.00005	0.00292222
FGD5	chr3:14818961-14934565	1.66062	2.72917	-0.716736	0.00005	0.00292222
HIST1H3D	chr6:26196839-26197250	11.5481	18.9567	-0.715051	0.0006	0.0228264
LIPH	chr3:185506261-185552613	1.1236	1.84178	-0.712966	0.0001	0.005361
RNF157	chr17:76142452-76240373	4.77743	7.83065	-0.712896	0.00005	0.00292222
OASL	chr12:121019110-121039242	1.58616	2.59959	-0.712743	0.00065	0.0243207
PLK3	chr1:44800224-44806675	1.05085	1.72169	-0.712273	0.00005	0.00292222
C1R	chr12:7080208-7092607	139.791	228.941	-0.7117	0.00005	0.00292222
CDK18	chr1:205504594-205532793	2.05381	3.36259	-0.71127	0.00005	0.00292222
LBH	chr2:30231530-30323730	0.744894	1.21884	-0.710405	0.00145	0.0456034
ADCY6	chr12:48766197-48789037	2.72028	4.44999	-0.710049	0.00015	0.00764621
PLA2G4C	chr19:48047842-48110817	4.76484	7.77552	-0.706513	0.00165	0.0499459
CTSK	chr1:150796207-150808323	1.10666	1.80477	-0.705612	0.0015	0.0467706
SOWAHA	chr5:132813586-132816797	5.01489	8.16039	-0.70242	0.00005	0.00292222
TPRN	chr9:137191616-137200798	6.52869	10.6177	-0.701601	0.00005	0.00292222
MAPK8IP2	chr22:50600684-50611551	1.15614	1.87801	-0.699885	0.00005	0.00292222
KLF6	chr10:3775995-3785281	26.3586	42.8119	-0.699739	0.00005	0.00292222
CDKN2B	chr9:22002902-22009363	0.506477	0.821574	-0.697894	0.0008	0.0286343
LAMB2	chr3:49121113-49133118	15.2849	24.7667	-0.696294	0.00005	0.00292222
PAM	chr5:102753980-103031105	26.9277	43.6063	-0.695444	0.00005	0.00292222
P2RX7	chr12:121132827-121188032	1.02925	1.66087	-0.69034	0.00005	0.00292222
G6PD	chrX:154531390-154565046	7.03639	11.3439	-0.689013	0.00015	0.00764621
SERPINA11	chr14:94442463-94452790	2.98932	4.80862	-0.685806	0.00005	0.00292222
CDHR5	chr11:616564-626078	9.00397	14.413	-0.678736	0.00005	0.00292222
PODXL	chr7:131504130-131556609	1.24728	1.99298	-0.676147	0.0008	0.0286343
TRIM69	chr15:44728987-44767829	1.10783	1.76818	-0.674537	0.00045	0.0182892
SEPN1	chr1:25800175-25818224	7.49026	11.9515	-0.674102	0.0001	0.005361
GYS1	chr19:48968124-48993310	3.07736	4.90524	-0.672631	0.0006	0.0228264
ARHGAP44	chr17:12789538-12991643	0.508471	0.8097	-0.671223	0.00075	0.0272751
LRFN3	chr19:35935549-35945767	0.963554	1.53313	-0.670043	0.00065	0.0243207
GALNT7	chr4:173168752-173329694	0.980448	1.55869	-0.668818	0.00055	0.0213266
PEG10	chr7:94656324-94669695	48.346	76.6738	-0.665337	0.00005	0.00292222
RNF213	chr17:80260865-80438086	18.2308	28.8923	-0.664305	0.00005	0.00292222
ZBTB20	chr3:114338093-115147271	9.00797	14.2667	-0.663381	0.00005	0.00292222
C4B	chr6:32014761-32035418	14.163	22.4205	-0.662691	0.00005	0.00292222
KIFC2	chr8:144466042-144476335	2.14136	3.38677	-0.661382	0.00005	0.00292222
ZYX	chr7:143381079-143391111	8.30411	13.0798	-0.655442	0.00055	0.0213266
SRGAP1	chr12:63844292-64162221	1.56193	2.45865	-0.654538	0.00005	0.00292222
ST14	chr11:130159561-130210376	1.06564	1.67693	-0.654102	0.0002	0.00975645
ZC3H3	chr8:143437654-143541453	9.41184	14.807	-0.653728	0.00005	0.00292222
COL5A3	chr19:9959560-10010471	0.482219	0.758213	-0.652917	0.00015	0.00764621
PLXND1	chr3:129555174-129606818	1.17626	1.84898	-0.652518	0.00005	0.00292222
PACS1	chr11:66070453-66244747	7.29594	11.46	-0.651441	0.00005	0.00292222
LRRC14	chr8:144517991-144529132	2.54839	3.99682	-0.649265	0.00055	0.0213266
CCDC149	chr4:24806116-24980148	1.49973	2.34979	-0.64783	0.0004	0.0165915
BSN	chr3:49554488-49671545	0.967258	1.51471	-0.647066	0.00005	0.00292222
AMOT	chrX:112774502-112840815	1.25921	1.97098	-0.646401	0.0013	0.042127
SLC6A8	chrX:153669729-153696593	2.239	3.50402	-0.646158	0.00005	0.00292222
NUCB1	chr19:48900049-48923372	32.144	50.1443	-0.641536	0.00015	0.00764621
SPSB1	chr1:9292879-9369532	17.1823	26.7999	-0.641305	0.00005	0.00292222
C20orf194	chr20:3249304-3407625	1.66705	2.59406	-0.637918	0.00005	0.00292222
PIP5K1C	chr19:3630182-3700479	3.53581	5.49854	-0.637008	0.00005	0.00292222
CELSR2	chr1:109250018-109275750	1.07851	1.67635	-0.636285	0.00005	0.00292222
NRBP2	chr8:143833269-143840974	19.5513	30.379	-0.635814	0.00005	0.00292222
PLEC	chr8:143915146-143976734	9.53011	14.8	-0.635031	0.0005	0.0198545
CCDC13	chr3:42708268-42773253	1.40325	2.1784	-0.634493	0.00025	0.0115733
CX3CL1	chr16:57372457-57385048	10.5834	16.3628	-0.628611	0.00005	0.00292222
TMEM176A	chr7:150791284-150805120	55.0943	85.1403	-0.62794	0.00075	0.0272751
PAG1	chr8:80967809-81112068	1.05945	1.63697	-0.627715	0.00005	0.00292222
SYNE2	chr14:63852982-64338112	1.37045	2.11705	-0.627403	0.00005	0.00292222
CITED4	chr1:40861050-40862366	10.8771	16.7796	-0.625409	0.00005	0.00292222
TMEM184B	chr22:38219290-38273034	6.99649	10.7793	-0.62356	0.00005	0.00292222
GATS	chr7:100177562-100272218	1.63516	2.51864	-0.623217	0.0002	0.00975645
CMPK2	chr2:6840569-6865819	0.97103	1.49516	-0.622708	0.00105	0.0358501
KLHL31	chr6:53647900-53665708	1.01506	1.56271	-0.622488	0.00005	0.00292222
PIEZO1	chr16:88706462-88785211	6.93404	10.6732	-0.622225	0.00005	0.00292222
CLSTN1	chr1:9651731-9824526	3.07948	4.73652	-0.621141	0.0007	0.0257665
LAMB2	chr3:49121113-49133118	12.2083	18.7772	-0.621118	0.00025	0.0115733
PPP1R1A	chr12:54549349-54588659	2.32175	3.56446	-0.618468	0.0003	0.0132783
STK19	chr6:31969809-31981451	6.28573	9.62581	-0.614827	0.00005	0.00292222
FAM171A1	chr10:15211642-15371062	2.90428	4.4469	-0.614618	0.00005	0.00292222
TENM3	chr4:182144689-182803024	0.774577	1.1857	-0.614254	0.00005	0.00292222
BBS7	chr4:121824439-121870497	1.46869	2.24771	-0.613926	0.0007	0.0257665
TANC2	chr17:63009555-63427699	0.680254	1.04107	-0.61392	0.00005	0.00292222
CLDN9	chr16:3012455-3014505	2.42912	3.71506	-0.612953	0.0001	0.005361
FOXA2	chr20:22581004-22585455	7.92554	12.1186	-0.612646	0.00005	0.00292222
LGALS3BP	chr17:78971237-78980109	39.4229	60.2678	-0.612354	0.00005	0.00292222
TAX1BP3	chr17:3662895-3668682	19.4761	29.7703	-0.612169	0.00005	0.00292222
DGKD	chr2:233354506-233472100	3.05449	4.66501	-0.610948	0.00095	0.0331532
SLC9A1	chr1:27098814-27166981	0.988489	1.50911	-0.610401	0.0001	0.005361
PLCG1	chr20:41136959-41177626	2.3	3.50794	-0.608988	0.00005	0.00292222
PLP2	chrX:49171925-49175239	16.2264	24.7417	-0.608608	0.00005	0.00292222
CNNM1	chr10:99329098-99394330	1.43389	2.18392	-0.606979	0.00005	0.00292222
FMOD	chr1:203340627-203351489	3.21807	4.90109	-0.606905	0.00005	0.00292222
SLC2A1	chr1:42925374-42959173	1.41367	2.15198	-0.606224	0.00005	0.00292222
KMT2E	chr7:105013424-105114085	5.71119	8.69054	-0.605654	0.00005	0.00292222
COL6A1	chr21:45981736-46005050	5.07358	7.72029	-0.605651	0.00005	0.00292222
TNKS1BP1	chr11:57299641-57324927	20.9818	31.812	-0.600431	0.00005	0.00292222
SLC20A1	chr2:112645856-112663827	5.07845	7.6878	-0.598182	0.00005	0.00292222
DAPK3	chr19:3958452-3971123	7.8954	11.9364	-0.596288	0.00005	0.00292222
TNFAIP1	chr17:28335601-28347009	16.2804	24.599	-0.595465	0.00005	0.00292222
LRP1	chr12:57088893-57213351	72.3125	109.173	-0.594302	0.00005	0.00292222
ENGASE	chr17:79074944-79086696	1.73578	2.62051	-0.594269	0.00145	0.0456034
CA12	chr15:63321377-63382161	3.8455	5.79477	-0.59158	0.00005	0.00292222
UNC5CL	chr6:41026910-41039217	2.43292	3.65514	-0.587238	0.00005	0.00292222
LGALS1	chr22:37675607-37679806	64.7027	97.0834	-0.585399	0.00005	0.00292222
TUBGCP6	chr22:50217688-50244971	2.81677	4.22428	-0.58466	0.0008	0.0286343
RPS6KA4	chr11:64359147-64372215	2.01749	3.0184	-0.581223	0.001	0.0345657
KLHDC8B	chr3:49171610-49176486	1.44949	2.1674	-0.58042	0.00165	0.0499459
RHBDF2	chr17:76470895-76501790	2.27659	3.40236	-0.579659	0.0001	0.005361
ZSWIM5	chr1:45016398-45206556	0.672003	1.00344	-0.578413	0.0005	0.0198545
RGS14	chr5:177357836-177372601	4.35871	6.50709	-0.578112	0.00035	0.0149975
PLOD2	chr3:146069439-146163653	24.7653	36.9104	-0.575705	0.0011	0.0371035
BCAT2	chr19:48795061-48836678	10.2084	15.211	-0.575357	0.0013	0.042127
SLC25A23	chr19:6436078-6482557	11.8979	17.7193	-0.574621	0.00005	0.00292222
PVRL1	chr11:119638097-119729084	1.51365	2.25421	-0.574588	0.00005	0.00292222
RHBDF1	chr16:58058-76355	2.16867	3.22837	-0.573997	0.00005	0.00292222
ATF3	chr1:212565333-212620777	12.5767	18.6997	-0.572263	0.00005	0.00292222
EHD4	chr15:41895938-41972578	3.93524	5.85064	-0.572141	0.00005	0.00292222
C4A	chr6:31982023-32002681	12.9352	19.2073	-0.570352	0.00005	0.00292222
TNFAIP2	chr14:103123460-103137439	3.26633	4.84822	-0.569785	0.0007	0.0257665
KLRD1	chr12:10226057-10329600	0.482567	0.715512	-0.568246	0.00005	0.00292222
MAD1L1	chr7:1815793-2233243	2.55653	3.78286	-0.565289	0.0002	0.00975645
CSRNP1	chr3:39141854-39154562	5.99582	8.87147	-0.565215	0.00005	0.00292222
PHLDA2	chr11:2928272-2929455	13.6451	20.1535	-0.562646	0.00005	0.00292222
SLC12A7	chr5:1050375-1112035	13.2031	19.4989	-0.562516	0.00005	0.00292222
ARFGEF3	chr6:138161920-138344663	1.00323	1.4808	-0.561725	0.00005	0.00292222
HTT	chr4:3074680-3243959	18.5972	27.4494	-0.561691	0.00005	0.00292222
FSTL1	chr3:120392292-120451253	35.7214	52.7204	-0.561572	0.00005	0.00292222
CASZ1	chr1:10636603-10796650	0.948707	1.39956	-0.560935	0.00165	0.0499459
NCS1	chr9:130172577-130237304	1.17222	1.72885	-0.560572	0.00005	0.00292222
PLXNA1	chr3:126988593-127037392	1.58665	2.33845	-0.559566	0.00005	0.00292222
ITGA2	chr5:52989325-53094779	1.70346	2.50874	-0.558496	0.00005	0.00292222
GNAO1	chr16:56191389-56357444	3.74875	5.52009	-0.558284	0.00005	0.00292222
IL32	chr16:3065296-3082192	38.8132	57.0948	-0.556813	0.00125	0.0409824
ZFP36L1	chr14:68787659-68796253	33.6062	49.3231	-0.553536	0.00005	0.00292222
JAG1	chr20:10637683-10674107	1.042	1.52813	-0.552411	0.00005	0.00292222
FKBP9	chr7:32957403-33006931	17.406	25.5154	-0.55178	0.00005	0.00292222
SERPING1	chr11:57597386-57614853	219.632	321.9	-0.551524	0.0012	0.039738
MGLL	chr3:127689061-127823250	25.1109	36.761	-0.549859	0.00005	0.00292222
MAN2B2	chr4:6575174-6623362	10.6403	15.5702	-0.549245	0.00005	0.00292222
BCL9L	chr11:118883765-118925608	3.83297	5.60232	-0.547562	0.0016	0.0490046
IGF2R	chr6:159969098-160111504	50.8436	74.2214	-0.545769	0.00005	0.00292222
RASAL2	chr1:178094140-178484147	0.688164	1.00438	-0.545485	0.00015	0.00764621
KCND1	chrX:48961377-48971569	1.43442	2.08855	-0.54204	0.0001	0.005361
TAPBP	chr6:33299693-33314387	98.1614	142.876	-0.541536	0.00005	0.00292222
DOCK6	chr19:11199294-11262452	1.64308	2.39086	-0.541128	0.00045	0.0182892
PPP1R15A	chr19:48872391-48876057	7.72016	11.2324	-0.540967	0.00005	0.00292222
INPP4A	chr2:98444853-98594390	1.83295	2.66478	-0.539851	0.00075	0.0272751
TJP2	chr9:69121263-69255208	21.9633	31.8954	-0.538252	0.00005	0.00292222
FAM83H	chr8:143723932-143733801	6.636	9.62866	-0.537021	0.00005	0.00292222
IL27RA	chr19:14031747-14053216	2.34166	3.39423	-0.535552	0.0001	0.005361
EHD1	chr11:64851641-64888296	11.15	16.1372	-0.533355	0.00005	0.00292222
TMOD2	chr15:51723010-51816368	1.14096	1.6471	-0.529678	0.00125	0.0409824
PDLIM1	chr10:95237571-95291024	55.6362	80.253	-0.52853	0.00005	0.00292222
MICAL3	chr22:17787648-18024559	8.95933	12.8975	-0.525634	0.00005	0.00292222
TTYH3	chr7:2631950-2664802	2.55605	3.66913	-0.521522	0.0004	0.0165915
IGFBP4	chr17:40443460-40457731	43.3487	62.2242	-0.521489	0.00005	0.00292222
SLFN5	chr17:35243035-35273655	1.96476	2.82016	-0.521427	0.00005	0.00292222
BMP8B	chr1:39692181-39788861	8.17517	11.7271	-0.520528	0.00005	0.00292222
MUC3A	chr7:100949554-100968346	2.94566	4.2227	-0.519573	0.00005	0.00292222
NEK6	chr9:124257605-124353307	20.3375	29.1339	-0.518553	0.00005	0.00292222
IQGAP1	chr15:90388217-90502243	9.5159	13.6287	-0.518236	0.00005	0.00292222
NEBL	chr10:20779972-21174187	1.18922	1.70285	-0.517931	0.0004	0.0165915
MFSD2A	chr1:39955111-39969968	4.23288	6.05976	-0.517622	0.00015	0.00764621
CLDN1	chr3:190305700-190322475	79.6834	113.81	-0.514282	0.00005	0.00292222
MSN	chrX:65588376-65741931	42.8207	61.1248	-0.513451	0.00005	0.00292222
GATSL2	chr7:74964817-75024798	5.48677	7.83023	-0.513098	0.0004	0.0165915
TNPO2	chr19:12699193-12724011	4.86952	6.94643	-0.512492	0.0002	0.00975645
COL4A2	chr13:110148962-110513027	1.28433	1.83201	-0.512413	0.00075	0.0272751
ABLIM1	chr10:114431112-114685003	22.924	32.6815	-0.511615	0.00005	0.00292222
ATP8B2	chr1:154325552-154351307	1.27924	1.8216	-0.50992	0.0001	0.005361
PTPRS	chr19:5205507-5340803	7.6	10.8124	-0.508621	0.0002	0.00975645
C1orf198	chr1:230837118-230869589	4.96528	7.06248	-0.508302	0.00005	0.00292222
CLSTN3	chr12:7129078-7158945	16.613	23.6294	-0.508271	0.00005	0.00292222
C1orf226	chr1:162069773-162386818	8.02206	11.401	-0.50712	0.00005	0.00292222
H6PD	chr1:9234774-9271337	34.5403	48.9978	-0.504435	0.00005	0.00292222
LATS2	chr13:20973031-21061547	7.20452	10.2061	-0.502463	0.00005	0.00292222
PRRC2A	chr6:31620719-31637771	14.9883	21.2265	-0.502031	0.00025	0.0115733
MED9	chr17:17476985-17493226	5.70987	8.08624	-0.502012	0.0001	0.005361
BIRC3	chr11:102317449-102339403	18.4259	26.0643	-0.500345	0.00005	0.00292222
MYO1D	chr17:32492521-32877177	37.1224	52.4949	-0.49989	0.00005	0.00292222
C17orf96	chr17:38671702-38675421	2.94261	4.16004	-0.499498	0.00005	0.00292222
PXN	chr12:120201290-120265771	6.92566	9.77965	-0.497832	0.0012	0.039738
CADM4	chr19:43622367-43639839	2.38443	3.36626	-0.4975	0.00095	0.0331532
TGFBR2	chr3:30606501-30694142	26.5876	37.4376	-0.493732	0.00005	0.00292222
DRAM1	chr12:101877350-102012130	1.5444	2.16929	-0.490172	0.00095	0.0331532
MAP4	chr3:47850689-48089272	26.9916	37.8903	-0.489317	0.00055	0.0213266
CYTH3	chr7:6161775-6272644	2.05192	2.87759	-0.487885	0.00025	0.0115733
SOX4	chr6:21592768-21598619	2.08457	2.92186	-0.487135	0.00005	0.00292222
TRIM47	chr17:75874160-75878575	4.24106	5.93559	-0.484968	0.00015	0.00764621
MAPK8IP1	chr11:45885650-45906465	6.58493	9.21164	-0.48429	0.00005	0.00292222
SRGAP2B	chr1:144887264-145095528	1.46668	2.04974	-0.482889	0.00005	0.00292222
ADCY9	chr16:3953386-4116185	12.1034	16.9093	-0.482399	0.00005	0.00292222
VSTM2L	chr20:37903103-37945350	4.70161	6.56657	-0.481985	0.00035	0.0149975
RAI1	chr17:17681472-17811453	2.41966	3.37425	-0.479766	0.00005	0.00292222
SLC25A29	chr14:100291110-100306533	2.38759	3.32881	-0.479449	0.00165	0.0499459
TMEM184A	chr7:1530713-1560821	3.07504	4.28619	-0.479091	0.0007	0.0257665
TFR2	chr7:100620415-100642721	11.2993	15.7378	-0.478	0.00055	0.0213266
ACTB	chr7:5527150-5563784	544.747	758.457	-0.477481	0.00005	0.00292222
SSH3	chr11:67303447-67312605	3.91484	5.44753	-0.476651	0.00135	0.0433985
MARCKSL1	chr1:32333831-32336379	6.14909	8.55364	-0.476164	0.0003	0.0132783
ITGA5	chr12:54395260-54419460	8.18662	11.3792	-0.475064	0.00005	0.00292222
LEAP2	chr5:132872321-132875046	29.6457	41.1919	-0.474538	0.00005	0.00292222
TLN1	chr9:35696947-35749228	28.0211	38.9075	-0.473536	0.00005	0.00292222
PIAS3	chr1:145845628-145859836	4.67314	6.48839	-0.473467	0.0001	0.005361
JUN	chr1:58780787-58784327	34.88	48.3924	-0.472382	0.00005	0.00292222
ALPK3	chr15:84816679-84873482	1.22736	1.70263	-0.472203	0.0001	0.005361
TIMP3	chr22:32512551-33058372	9.00977	12.4912	-0.471347	0.00005	0.00292222
ACAP3	chr1:1292375-1308018	7.08051	9.81254	-0.470773	0.00005	0.00292222
ADGRD1	chr12:130953906-131141469	6.89179	9.5499	-0.470607	0.0003	0.0132783
PNRC1	chr6:89080750-89085160	94.2691	130.609	-0.4704	0.00005	0.00292222
CD276	chr15:73683965-73714518	12.1978	16.889	-0.469464	0.0006	0.0228264
TNFRSF12A	chr16:3014711-3022383	112.71	155.922	-0.468213	0.00005	0.00292222
SEC31B	chr10:100486641-100519834	1.68987	2.33632	-0.467324	0.00055	0.0213266
SRGAP2	chr1:206186178-206464443	3.03157	4.191	-0.467232	0.00145	0.0456034
UBALD2	chr17:76265201-76271299	10.5204	14.5368	-0.466516	0.00005	0.00292222
TNRC18	chr7:5274368-5425414	7.49191	10.3487	-0.466047	0.00005	0.00292222
STAT3	chr17:42313323-42388568	39.6531	54.5963	-0.461369	0.00035	0.0149975
CGN	chr1:151510509-151538692	27.3633	37.6725	-0.461269	0.00005	0.00292222
P4HB	chr17:81843158-81860694	453.469	623.396	-0.459147	0.00015	0.00764621
IDS	chrX:149476989-149550510	15.2423	20.941	-0.458246	0.00005	0.00292222
EVC	chr4:5711196-5814305	4.57751	6.27925	-0.45603	0.00005	0.00292222
SP2	chr17:47896149-47941410	2.41889	3.31619	-0.45518	0.00105	0.0358501
ATF7	chr12:53506689-53626410	4.14752	5.67639	-0.452725	0.0001	0.005361
ARID5B	chr10:61901299-62096944	1.90844	2.60782	-0.45045	0.0001	0.005361
PRKAA2	chr1:56645321-56715335	1.56078	2.13268	-0.450402	0.00005	0.00292222
NCKAP5L	chr12:49791145-49828425	2.33726	3.19291	-0.45005	0.0016	0.0490046
WBP5	chrX:103356444-103358469	12.7001	17.3448	-0.449665	0.00115	0.0383975
FYCO1	chr3:45917898-45995824	10.7817	14.7232	-0.449503	0.0001	0.005361
NATD1	chr17:21238869-21253410	3.74833	5.11655	-0.448922	0.00005	0.00292222
TRIM8	chr10:102644495-102658407	13.291	18.1089	-0.446246	0.00005	0.00292222
FADS3	chr11:61873518-61892051	28.0533	38.2034	-0.445533	0.00005	0.00292222
MKL2	chr16:14071320-14266772	6.00975	8.17246	-0.443465	0.00025	0.0115733
SHROOM1	chr5:132822140-132830898	8.65348	11.7456	-0.440772	0.00055	0.0213266
CIC	chr19:42268536-42295797	3.44596	4.67367	-0.439651	0.0009	0.031744
TNFRSF21	chr6:47231531-47309905	7.42349	10.0605	-0.438537	0.00005	0.00292222
AHNAK	chr11:62433541-62556235	193.713	262.468	-0.438218	0.0013	0.042127
ZC3H12A	chr1:37474551-37484379	4.74731	6.43151	-0.438047	0.0002	0.00975645
C6	chr5:41142233-41261438	19.9155	26.9796	-0.437978	0.00005	0.00292222
KIAA0195	chr17:75441158-75500082	4.62237	6.25976	-0.437474	0.00005	0.00292222
CCDC120	chrX:49053571-49069857	3.0596	4.14291	-0.437298	0.001	0.0345657
TTC9	chr14:70641786-70675360	4.68048	6.3363	-0.436984	0.00005	0.00292222
CDA	chr1:20588947-20618908	19.4381	26.3005	-0.436206	0.00025	0.0115733
FOXRED2	chr22:36487189-36507101	3.31287	4.48063	-0.435619	0.00025	0.0115733
LRP10	chr14:22871612-22881580	22.0188	29.765	-0.434881	0.00005	0.00292222
STK10	chr5:172042072-172188386	1.18901	1.60633	-0.434006	0.00105	0.0358501
LGALSL	chr2:64453968-64461381	3.4975	4.71746	-0.431685	0.00035	0.0149975
TRIO	chr5:14143701-14532128	6.61503	8.91726	-0.430853	0.00025	0.0115733
PTDSS2	chr11:450279-491387	3.86907	5.21502	-0.430688	0.0009	0.031744
COLGALT1	chr19:17555593-17583159	13.0472	17.5606	-0.428601	0.00005	0.00292222
ACTN1	chr14:68874142-68979440	31.0939	41.825	-0.427734	0.00005	0.00292222
TRIB1	chr8:125430320-125438405	6.77287	9.10803	-0.427372	0.00025	0.0115733
ISG15	chr1:1001137-1014541	18.0418	24.2247	-0.425133	0.00105	0.0358501
EGFR	chr7:55019020-55256620	18.7013	25.0977	-0.424411	0.00005	0.00292222
GIT1	chr17:29573468-29622904	4.88603	6.55584	-0.424118	0.00105	0.0358501
KLHL29	chr2:23385216-23708606	2.11744	2.83792	-0.422514	0.00165	0.0499459
NPR2	chr9:35792153-35812272	10.8728	14.5508	-0.420369	0.00005	0.00292222
MAP1S	chr19:17719241-17734516	4.08565	5.46388	-0.41936	0.00035	0.0149975
MOB3A	chr19:2071037-2096673	3.41086	4.55569	-0.417531	0.00075	0.0272751
EXT1	chr8:117794489-118111853	8.60462	11.4907	-0.417277	0.00005	0.00292222
FOSL2	chr2:28392801-28417312	6.47212	8.62777	-0.41475	0.00005	0.00292222
NOTCH2	chr1:119911552-120069626	27.6503	36.843	-0.414096	0.00005	0.00292222
TRIM14	chr9:98056738-98119210	9.88105	13.1642	-0.413878	0.0016	0.0490046
PLIN5	chr19:4522530-4535224	17.6448	23.4713	-0.411658	0.0001	0.005361
LNX2	chr13:27545910-27620404	17.8548	23.7479	-0.411482	0.00005	0.00292222
CDAN1	chr15:42723561-42737126	2.08039	2.7634	-0.409588	0.0008	0.0286343
GBP1	chr1:89052318-89065360	11.7475	15.601	-0.409278	0.00005	0.00292222
ANKS1A	chr6:34889264-35091413	3.12392	4.14266	-0.407202	0.00025	0.0115733
TIMP1	chrX:47561099-47619853	138.181	183.098	-0.406061	0.001	0.0345657
NID1	chr1:235975829-236065162	14.5127	19.2073	-0.404339	0.00005	0.00292222
C10orf12	chr10:96981283-96986212	5.95603	7.87758	-0.403402	0.00005	0.00292222
SLC6A6	chr3:14402575-14542081	5.33526	7.05645	-0.403384	0.0014	0.0446107
CYP2E1	chr10:133520405-133539122	36.2688	47.9327	-0.402282	0.00015	0.00764621
NPAS2	chr2:100820151-100996829	6.3754	8.41984	-0.401277	0.00015	0.00764621
DGCR2	chr22:19036281-19124503	15.8726	20.9313	-0.399128	0.0001	0.005361
LZTR1	chr22:20982012-20999038	5.36725	7.07541	-0.39863	0.00015	0.00764621
NACC2	chr9:136006536-136095285	8.35595	11.0126	-0.398278	0.0003	0.0132783
FAT1	chr4:186587782-186726722	44.4479	58.5666	-0.397961	0.00015	0.00764621
FLOT2	chr17:28879334-28897679	25.1822	33.1571	-0.396917	0.00005	0.00292222
CHD7	chr8:60678777-60868028	2.90645	3.82665	-0.396822	0.0003	0.0132783
RAB11FIP5	chr2:73073381-73113018	7.40145	9.73346	-0.395144	0.00015	0.00764621
GCNT4	chr5:75025345-75030899	2.6607	3.49889	-0.395088	0.0006	0.0228264
RUSC2	chr9:35490126-35563899	3.6322	4.76812	-0.392578	0.00125	0.0409824
STRIP1	chr1:110031576-110054641	6.33795	8.31068	-0.390949	0.00035	0.0149975
TLCD2	chr17:1702789-1710438	11.2409	14.7385	-0.390829	0.0001	0.005361
CTSA	chr20:45888624-45912155	90.0064	117.987	-0.390531	0.0013	0.042127
NFKBIZ	chr3:101779201-101861022	10.869	14.2468	-0.390421	0.0009	0.031744
ETV6	chr12:11649853-11895402	2.97015	3.89285	-0.39029	0.00025	0.0115733
MICAL2	chr11:12094007-12263789	9.01963	11.8134	-0.389281	0.0001	0.005361
UBAP2	chr9:33921692-34048949	7.67696	10.0441	-0.387747	0.0002	0.00975645
ZNF704	chr8:80628450-80874781	2.70491	3.53509	-0.386166	0.0001	0.005361
SLC35F6	chr2:26764287-26781231	14.9334	19.5026	-0.385123	0.00025	0.0115733
SLC41A1	chr1:205789092-205813176	4.37192	5.70399	-0.383704	0.00055	0.0213266
PLBD2	chr12:113298758-113391625	24.1498	31.4617	-0.381587	0.0002	0.00975645
EEF2K	chr16:22206281-22288738	5.87134	7.63999	-0.37988	0.00005	0.00292222
ETS2	chr21:38805306-38824955	15.654	20.3463	-0.378232	0.0001	0.005361
HABP2	chr10:113550836-113664127	192.53	250.156	-0.377741	0.0003	0.0132783
NTN1	chr17:9021541-9244000	4.44478	5.76123	-0.374264	0.00025	0.0115733
PLEKHM1	chr17:45435899-45490744	6.14697	7.9582	-0.372565	0.0003	0.0132783
HSPB1	chr7:76302543-76304295	330.736	427.929	-0.371689	0.00005	0.00292222
SRRM2	chr16:2737075-2771412	35.1494	45.3689	-0.368203	0.0003	0.0132783
FGL1	chr8:17864379-17910365	200.647	258.93	-0.367903	0.0003	0.0132783
PKM	chr15:72199028-72231822	23.538	30.3654	-0.367434	0.00035	0.0149975
ANPEP	chr15:89784888-89815401	277.347	357.683	-0.366988	0.0006	0.0228264
VSTM4	chr10:49014244-49115509	3.96986	5.10672	-0.363306	0.00065	0.0243207
LRRC3	chr21:44455485-44462196	7.04371	9.05839	-0.362918	0.00055	0.0213266
TMSB10	chr2:84905624-84906675	853.496	1097.33	-0.362546	0.00005	0.00292222
GALNT2	chr1:230067208-230282124	30.6289	39.3537	-0.361607	0.0004	0.0165915
PEAK1	chr15:77100655-77420144	3.42631	4.4013	-0.361273	0.00155	0.0479997
APBA1	chr9:69427529-69672306	4.7809	6.13821	-0.360536	0.00045	0.0182892
PIK3R2	chr19:18153117-18170540	16.3838	21.0228	-0.359686	0.00025	0.0115733
ZFP36	chr19:39406812-39409412	82.5365	105.897	-0.359556	0.0001	0.005361
RANGAP1	chr22:41245610-41286251	15.8274	20.2964	-0.358794	0.00065	0.0243207
SCRIB	chr8:143790919-143815379	9.55747	12.2462	-0.357628	0.0006	0.0228264
FGFRL1	chr4:1009978-1026897	29.2518	37.4628	-0.356936	0.00025	0.0115733
CSRP1	chr1:201483529-201533608	43.6641	55.8967	-0.356315	0.0004	0.0165915
TPPP	chr5:659861-693395	3.1497	4.02953	-0.355396	0.0014	0.0446107
MEGF9	chr9:120600812-120714470	39.2367	50.1875	-0.355125	0.00045	0.0182892
JUNB	chr19:12791495-12793315	20.2898	25.9434	-0.354611	0.0007	0.0257665
NUP210	chr3:13316234-13420309	6.20003	7.92613	-0.354343	0.0004	0.0165915
PNMA1	chr14:73711782-73714372	6.92003	8.84397	-0.353916	0.0011	0.0371035
SSH1	chr12:108778191-108857590	3.79453	4.84666	-0.353068	0.00065	0.0243207
STX3	chr11:59712822-59805882	11.6571	14.8861	-0.352755	0.00095	0.0331532
TNFRSF1A	chr12:6328756-6342114	34.3043	43.7675	-0.351471	0.00065	0.0243207
SIPA1L3	chr19:37907227-38208372	4.83488	6.16453	-0.350512	0.0004	0.0165915
TNS1	chr2:217799788-218002995	6.23214	7.94602	-0.350505	0.00135	0.0433985
KMT2B	chr19:35718018-35742453	3.34067	4.25594	-0.349339	0.0013	0.042127
ARHGEF37	chr5:149551946-149634968	8.18335	10.4166	-0.348119	0.0005	0.0198545
WWC3	chrX:10015561-10144478	6.00144	7.63323	-0.346985	0.0005	0.0198545
DUSP1	chr5:172768089-172771195	80.36	102.126	-0.345806	0.00025	0.0115733
DSG2	chr18:31498042-31549008	22.2368	28.2529	-0.34545	0.00015	0.00764621
EP300	chr22:41091785-41197456	13.0808	16.6139	-0.344939	0.0003	0.0132783
TOB2	chr22:41433491-41447023	22.0221	27.9426	-0.343516	0.00035	0.0149975
CDC42BPB	chr14:102932378-103057462	23.8814	30.2938	-0.343137	0.0005	0.0198545
CHPF	chr2:219538946-219550595	35.6496	45.2087	-0.342716	0.00065	0.0243207
TXNIP	chr1:145992434-145996600	26.9536	34.1038	-0.339457	0.00065	0.0243207
MLLT6	chr17:38703479-38729803	3.60111	4.55616	-0.339377	0.00165	0.0499459
PLOD1	chr1:11934693-11975537	44.7807	56.5703	-0.337169	0.0003	0.0132783
CYB5R3	chr22:42617839-42649568	92.0775	116.302	-0.336954	0.00145	0.0456034
RAB22A	chr20:58309695-58367507	11.705	14.7837	-0.33688	0.00045	0.0182892
LAMC1	chr1:183023459-183145592	23.9455	30.2048	-0.335024	0.00055	0.0213266
IL1R1	chr2:102064543-102179874	23.0327	29.0336	-0.334038	0.00165	0.0499459
TRAM2	chr6:52497401-52576915	9.75243	12.2801	-0.332491	0.0005	0.0198545
TFE3	chrX:49028730-49043486	12.7747	16.0459	-0.328914	0.00125	0.0409824
ATP9A	chr20:51596513-51768634	15.7125	19.6686	-0.323981	0.0007	0.0257665
MIDN	chr19:1248552-1259140	51.9018	64.8821	-0.322037	0.00135	0.0433985
CTSZ	chr20:58995184-59007247	174.857	218.571	-0.321927	0.00055	0.0213266
UBR4	chr1:19074505-19210276	28.3026	35.3735	-0.321731	0.0016	0.0490046
GPC1	chr2:240435670-240468078	16.8728	21.0756	-0.320872	0.00125	0.0409824
TMEM131	chr2:97756339-97995891	16.8006	20.9658	-0.319527	0.0008	0.0286343
DLG5	chr10:77790790-77926526	7.96746	9.9378	-0.318806	0.00115	0.0383975
PALLD	chr4:168497065-168928457	11.7036	14.5868	-0.317711	0.00115	0.0383975
UPF1	chr19:18831937-18868236	13.11	16.3067	-0.314794	0.0014	0.0446107
VSIG10	chr12:118063592-118103948	20.0729	24.9564	-0.31416	0.0011	0.0371035
UBE2Q2L	chr15:84172489-84182234	0	0.661773	#NAME?	0.00005	0.00292222
