# Supplementary material for: Tridimensional infiltration of DNA viruses into the host genome shows preferential contact with active chromatin
Source: Nat Commun. 2018 Oct 15;9:4268. doi: 10.1038/s41467-018-06739-4 (PMC6189100; doi:10.1038/s41467-018-06739-4)
Supplement: Supplementary file 7 — Supplementary Data 4 [file 41467_2018_6739_MOESM7_ESM.xlsx]

## Sheet: lncRNA_PHH_D7_HBV_vs_PHH_D7_NI.
Supplementary Data 4. Up-regulated LNCRNA identified in RNAseq
transcript_id	gene_name	gene_location	PHH_D7_HBV_FPKM	PHH_D7_NI_FPKM	log2(foldchange)	pvalue	qvalue
ENST00000623128.1	CTC-490E21.11	chr19:40840158-40842039	37.6089	21.7353	0.791033	5e-05	0.00292222
ENST00000414002.5	SNHG5	chr6:85660991-85678736	129.696	85.7944	0.596177	5e-05	0.00292222
LNC_000021	-	chr10:112039268-112060284	0.548918	0.186337	1.55868	5e-05	0.00292222
ENST00000441033.1	RP13-392I16.1	chr1:9501091-9503471	4.24104	2.06486	1.03838	0.00015	0.00764621
ENST00000590797.2	RP11-1151B14.3	chr18:58446274-58453766	67.3048	47.5043	0.502651	5e-05	0.00292222
ENST00000612598.1	RP11-12G12.7	chr13:100086030-100088848	9.36297	6.62213	0.499671	0.001	0.0345657
LNC_000101	-	chr6:141877554-141917134	1.01226	0.390602	1.37381	0.0015	0.0467706
ENST00000491934.2	RP11-442H21.2	chr10:72273919-72276036	45.7329	25.3903	0.848954	5e-05	0.00292222
ENST00000499642.1	RRS1-AS1	chr8:66419588-66428977	2.38293	1.69987	0.487312	0.0004	0.0165915
ENST00000512067.5	LINC01021	chr5:27472291-27494318	1.3209	0.586117	1.17226	5e-05	0.00292222
ENST00000426161.5	FLVCR1-AS1	chr1:212852107-212858088	7.1205	4.23699	0.748938	0.00035	0.0149975
ENST00000415106.1	RP11-397G17.1	chr6:50093710-50099282	7.93519	4.58176	0.792363	5e-05	0.00292222
ENST00000602819.5	SNHG8	chr4:118278708-118279823	63.2718	45.9264	0.462239	0.0008	0.0286343
ENST00000582543.2	LINC00864	chr10:47588680-47599830	3.58044	2.278	0.65237	0.0007	0.0257665
ENST00000454935.1	OLMALINC	chr10:100373614-100383368	2.10482	1.15985	0.859765	5e-05	0.00292222
ENST00000420850.1	ENTPD3-AS1	chr3:40387155-40453329	5.18144	2.99795	0.789375	0.0016	0.0490046
