# Supplementary material for: Tridimensional infiltration of DNA viruses into the host genome shows preferential contact with active chromatin
Source: Nat Commun. 2018 Oct 15;9:4268. doi: 10.1038/s41467-018-06739-4 (PMC6189100; doi:10.1038/s41467-018-06739-4)
Supplement: Supplementary file 8 — Supplementary Data 5 [file 41467_2018_6739_MOESM8_ESM.xlsx]

## Sheet: lncRNA_PHH_D7_HBV_vs_PHH_D7_NI.
Supplementary Data 5. Down-regulated LNCRNA identified in RNAseq
transcript_id	gene_name	gene_location	PHH_D7_HBV_FPKM	PHH_D7_NI_FPKM	log2(foldchange)	pvalue	qvalue
ENST00000262795.5	SHANK3	chr22:50674641-50733210	2.98975	4.09351	-0.453315	0.0001	0.005361
ENST00000436078.5	RP11-91K9.1	chr3:177816864-177899224	0.849357	1.59809	-0.911909	5e-05	0.00292222
ENST00000438934.5	DGCR5	chr22:18970513-19031242	1.4763	2.02943	-0.459085	0.00125	0.0409824
ENST00000610809.1	CH17-360D5.2	chr10:47908063-47991850	0.829316	1.71826	-1.05096	0.0001	0.005361
ENST00000490375.1	RP11-274H2.3	chr3:146066343-146069185	1.12877	2.90896	-1.36575	0.0003	0.0132783
ENST00000560865.1	CTD-2647L4.4	chr8:29055934-29056685	6.60189	10.4538	-0.663075	0.0008	0.0286343
LNC_000109	-	chr6:92585100-92590116	0.0925639	1.62388	-4.13285	5e-05	0.00292222
ENST00000564237.1	RP11-196G18.22	chr1:149842187-149886652	7.66645	12.0194	-0.648737	5e-05	0.00292222
ENST00000526704.6	LINC01001	chr11:127203-138998	1.69462	2.5248	-0.575203	0.0001	0.005361
ENST00000519077.3	TUG1	chr22:30970676-30979395	9.8687	13.8897	-0.493082	5e-05	0.00292222
ENST00000500112.1	CCAT1	chr8:127207865-127219088	0.798202	1.66258	-1.0586	5e-05	0.00292222
ENST00000448494.1	LINC00342	chr2:95807117-95816215	1.30144	2.03088	-0.641994	0.00025	0.0115733
ENST00000499732.2	NEAT1	chr11:65422773-65424827	97.5622	154.787	-0.665889	5e-05	0.00292222
ENST00000439559.2	LINC00863	chr10:87342735-87370695	6.22142	8.15982	-0.391294	0.0012	0.039738
ENST00000616315.1	NEAT1	chr11:65425579-65426385	211.962	306.614	-0.532619	5e-05	0.00292222
